# Supplementary material for: Crystal structure of di-μ-iodido-bis­{[1,3-bis­(2,6-diiso­propyl­phen­yl)imidazol-2-yl­idene]lithium}
Source: Acta Crystallogr E Crystallogr Commun. 2015 May 28;71(Pt 6):m137–8. doi: 10.1107/S2056989015009822 (PMC4459370; doi:10.1107/S2056989015009822)
Supplement: Supplementary file 1 [file e-71-0m137-sup1.cif]

##############################################################################
#                                                                            #
# This CIF contains the data in a paper accepted for publication in          #
# Acta Crystallographica Section E. It conforms to the requirements of       #
# Notes for Authors for Acta Crystallographica Section E, and has been       #
# peer reviewed under the auspices of the IUCr Commission on Journals.       #
#                                                                            #
# Full details of the Crystallographic Information File format               #
# are given in the paper "The Crystallographic Information File (CIF):       #
# a New Standard Archive File for Crystallography" by S. R. Hall, F. H.      #
# Allen and I. D. Brown [Acta Cryst. (1991), A47, 655-685].                  #
#                                                                            #
# The current version of the core CIF dictionary is obtainable from          #
# ftp://ftp.iucr.org/pub/cif_core.dic.                                       #
#                                                                            #
# Software is freely available for graphical display of the structure(s)     #
# in this CIF. For information consult the CIF software page                 #
# http://www.iucr.org/resources/cif/software.                                #
#                                                                            #
# This file may be used for bona fide research purposes within the           #
# scientific community so long as proper attribution is given to the journal # 
# article from which it was obtained.                                        #
#                                                                            #
##############################################################################
data_I
_database_code_depnum_ccdc_archive 'CCDC 1402139'
_audit_creation_method     SHELXL-97
_chemical_name_systematic
;
Di-\m-iodido-bis{[1,3-bis(2,6-diisopropylphenyl)imidazol-2-ylidene]lithium}
;
_chemical_name_common     ?
_chemical_formula_moiety     'C54 H72 I2 Li2 N4'
_chemical_formula_sum     'C54 H72 I2 Li2 N4'
_chemical_formula_iupac     '[Li2 (C27 H36 N2)2 I2]'
_chemical_formula_weight     1044.84
_chemical_melting_point     ?
_symmetry_cell_setting     monoclinic
_symmetry_space_group_name_H-M     'P 21/c'
_symmetry_space_group_name_Hall     '-P 2ybc'
loop_
    _symmetry_equiv_pos_as_xyz
    'x, y, z'
    '-x, y+1/2, -z+1/2'
    '-x, -y, -z'
    'x, -y-1/2, z-1/2'
_cell_length_a     10.645(4)
_cell_length_b     14.490(6)
_cell_length_c     19.217(7)
_cell_angle_alpha     90.00
_cell_angle_beta     105.565(6)
_cell_angle_gamma     90.00
_cell_volume     2855.4(19)
_cell_formula_units_Z     2
_cell_measurement_reflns_used     3834
_cell_measurement_theta_min     2.4
_cell_measurement_theta_max     22.6
_cell_measurement_temperature     293(2)
_cell_special_details     ?
_exptl_crystal_description     block
_exptl_crystal_colour     pale-yellow
_exptl_crystal_size_max     0.30
_exptl_crystal_size_mid     0.25
_exptl_crystal_size_min     0.20
_exptl_crystal_density_diffrn     1.215
_exptl_crystal_density_meas     ?
_exptl_crystal_density_method     'not measured'
_exptl_crystal_F_000     1072
_exptl_absorpt_coefficient_mu     1.135
_exptl_absorpt_correction_type     multi-scan
_exptl_absorpt_process_details
;
(SADABS; Bruker, 2007)
;
_exptl_absorpt_correction_T_min     0.727
_exptl_absorpt_correction_T_max     0.805
_exptl_special_details     ?
_diffrn_ambient_temperature     293(2)
_diffrn_radiation_type     MoK\a
_diffrn_radiation_wavelength     0.71073
_diffrn_radiation_source     'fine-focus sealed tube'
_diffrn_radiation_monochromator     graphite
_diffrn_measurement_device_type     'Bruker APEXII CCD'
_diffrn_measurement_method     '\f and \w scans'
_diffrn_detector_area_resol_mean     ?
_diffrn_reflns_number     11711
_diffrn_reflns_av_R_equivalents     0.0851
_diffrn_reflns_av_sigmaI/netI     0.0803
_diffrn_reflns_theta_min     1.78
_diffrn_reflns_theta_max     25.10
_diffrn_reflns_theta_full     25.10
_diffrn_measured_fraction_theta_max     0.996
_diffrn_measured_fraction_theta_full     0.996
_diffrn_reflns_limit_h_min     -12
_diffrn_reflns_limit_h_max     12
_diffrn_reflns_limit_k_min     -16
_diffrn_reflns_limit_k_max     17
_diffrn_reflns_limit_l_min     -22
_diffrn_reflns_limit_l_max     14
_refine_special_details
;
Refinement of <i>F</i>^2^ against ALL reflections. The weighted <i>R</i>-factor
<i>wR</i> and goodness of fit <i>S</i> are based on <i>F</i>^2^, conventional
<i>R</i>-factors <i>R</i> are based on <i>F</i>, with <i>F</i> set to zero for
negative <i>F</i>^2^. The threshold expression of <i>F</i>^2^ >
\s(<i>F</i>^2^) is used only for calculating <i>R</i>-factors(gt) <i>etc</i>.
and is not relevant to the choice of reflections for refinement.
<i>R</i>-factors based on <i>F</i>^2^ are statistically about twice as large
as those based on <i>F</i>, and <i>R</i>- factors based on ALL data will be
even larger.
;
_reflns_number_total     5069
_reflns_number_gt     2924
_reflns_threshold_expression     I>2\s(I)
_refine_ls_structure_factor_coef     Fsqd
_refine_ls_matrix_type     full
_refine_ls_R_factor_all     0.0915
_refine_ls_R_factor_gt     0.0537
_refine_ls_wR_factor_gt     0.1014
_refine_ls_wR_factor_ref     0.1118
_refine_ls_goodness_of_fit_ref     1.003
_refine_ls_restrained_S_all     1.003
_refine_ls_number_reflns     5069
_refine_ls_number_parameters     288
_refine_ls_number_restraints     0
_refine_ls_number_constraints     ?
_refine_ls_hydrogen_treatment     constr
_refine_ls_weighting_scheme     calc
_refine_ls_weighting_details
         'calc w=1/[\s^2^(Fo^2^)+(0.0129P)^2^+2.6000P] where P=(Fo^2^+2Fc^2^)/3'
_atom_sites_solution_hydrogens     geom
_atom_sites_solution_primary     direct
_atom_sites_solution_secondary     difmap
_refine_ls_shift/su_max     0.002
_refine_ls_shift/su_mean     0.000
_refine_diff_density_max     0.736
_refine_diff_density_min     -1.228
_refine_ls_extinction_method     none
_refine_ls_extinction_coef     ?
_refine_ls_abs_structure_details     ?
_refine_ls_abs_structure_Flack     ?
loop_
    _atom_type_symbol
    _atom_type_description
    _atom_type_scat_dispersion_real
    _atom_type_scat_dispersion_imag
    _atom_type_scat_source
    'C' 'C' 0.0033 0.0016
                         'International Tables Vol C Tables 4.2.6.8 and 6.1.1.4'
    'H' 'H' 0.0000 0.0000
                         'International Tables Vol C Tables 4.2.6.8 and 6.1.1.4'
    'N' 'N' 0.0061 0.0033
                         'International Tables Vol C Tables 4.2.6.8 and 6.1.1.4'
    'Li' 'Li' -0.0003 0.0001
                         'International Tables Vol C Tables 4.2.6.8 and 6.1.1.4'
    'I' 'I' -0.4742 1.8119
                         'International Tables Vol C Tables 4.2.6.8 and 6.1.1.4'
_computing_data_collection
;
APEX2 (Bruker, 2007)
;
_computing_cell_refinement
;
SAINT (Bruker, 2007)
;
_computing_data_reduction
;
SAINT (Bruker, 2007)
;
_computing_structure_solution
;
SHELXS97 (Sheldrick, 2008)
;
_computing_structure_refinement
;
SHELXL97 (Sheldrick, 2008)
;
_computing_molecular_graphics
;
SHELXTL (Sheldrick, 2008)
;
_computing_publication_material
;
SHELXTL (Sheldrick, 2008)
;
loop_
    _atom_site_type_symbol
    _atom_site_label
    _atom_site_fract_x
    _atom_site_fract_y
    _atom_site_fract_z
    _atom_site_U_iso_or_equiv
    _atom_site_adp_type
    _atom_site_calc_flag
    _atom_site_refinement_flags
    _atom_site_occupancy
    _atom_site_symmetry_multiplicity
    _atom_site_disorder_assembly
    _atom_site_disorder_group
    Li Li1 0.5511(8) 0.9291(5) 0.9451(4) 0.073(2) Uani d . 1 1 . .
    N N1 0.5147(3) 0.7930(2) 0.81899(15) 0.0471(8) Uani d . 1 1 . .
    N N2 0.7164(3) 0.8253(2) 0.85073(15) 0.0495(8) Uani d . 1 1 . .
    I I1 0.45770(6) 1.10068(3) 0.918028(19) 0.1292(3) Uani d . 1 1 . .
    C C1 0.6043(4) 0.8421(3) 0.86912(18) 0.0465(9) Uani d . 1 1 . .
    C C2 0.5699(4) 0.7470(3) 0.7712(2) 0.0613(11) Uani d . 1 1 . .
    H H2 0.5272 0.7092 0.7331 0.074 Uiso calc R 1 1 . .
    C C3 0.6961(5) 0.7677(3) 0.7908(2) 0.0614(12) Uani d . 1 1 . .
    H H3 0.7589 0.7475 0.7687 0.074 Uiso calc R 1 1 . .
    C C4 0.3808(4) 0.7834(3) 0.81913(19) 0.0490(10) Uani d . 1 1 . .
    C C5 0.3503(5) 0.7218(3) 0.8690(2) 0.0620(11) Uani d . 1 1 . .
    C C6 0.2220(5) 0.7133(4) 0.8677(3) 0.0815(15) Uani d . 1 1 . .
    H H6 0.1990 0.6744 0.9008 0.098 Uiso calc R 1 1 . .
    C C7 0.1267(5) 0.7603(4) 0.8191(3) 0.0898(17) Uani d . 1 1 . .
    H H7 0.0398 0.7519 0.8185 0.108 Uiso calc R 1 1 . .
    C C8 0.1584(5) 0.8200(3) 0.7711(3) 0.0780(14) Uani d . 1 1 . .
    H H8 0.0924 0.8520 0.7385 0.094 Uiso calc R 1 1 . .
    C C9 0.2867(4) 0.8334(3) 0.7702(2) 0.0587(11) Uani d . 1 1 . .
    C C10 0.4551(5) 0.6667(4) 0.9205(3) 0.0937(17) Uani d . 1 1 . .
    H H10 0.5353 0.7035 0.9313 0.112 Uiso calc R 1 1 . .
    C C11 0.4827(7) 0.5777(5) 0.8879(4) 0.148(3) Uani d . 1 1 . .
    H H11A 0.5586 0.5493 0.9192 0.222 Uiso calc R 1 1 . .
    H H11B 0.4980 0.5896 0.8417 0.222 Uiso calc R 1 1 . .
    H H11C 0.4093 0.5371 0.8820 0.222 Uiso calc R 1 1 . .
    C C12 0.4245(8) 0.6461(5) 0.9924(3) 0.153(3) Uani d . 1 1 . .
    H H12A 0.5024 0.6257 1.0271 0.229 Uiso calc R 1 1 . .
    H H12B 0.3594 0.5987 0.9854 0.229 Uiso calc R 1 1 . .
    H H12C 0.3927 0.7010 1.0098 0.229 Uiso calc R 1 1 . .
    C C13 0.3189(5) 0.9005(3) 0.7174(2) 0.0703(13) Uani d . 1 1 . .
    H H13 0.4135 0.9100 0.7314 0.084 Uiso calc R 1 1 . .
    C C14 0.2809(7) 0.8614(5) 0.6418(3) 0.127(2) Uani d . 1 1 . .
    H H14A 0.2993 0.9059 0.6089 0.190 Uiso calc R 1 1 . .
    H H14B 0.1894 0.8474 0.6282 0.190 Uiso calc R 1 1 . .
    H H14C 0.3298 0.8061 0.6404 0.190 Uiso calc R 1 1 . .
    C C15 0.2544(6) 0.9935(4) 0.7182(3) 0.112(2) Uani d . 1 1 . .
    H H15A 0.2695 1.0144 0.7671 0.168 Uiso calc R 1 1 . .
    H H15B 0.1623 0.9878 0.6966 0.168 Uiso calc R 1 1 . .
    H H15C 0.2904 1.0372 0.6912 0.168 Uiso calc R 1 1 . .
    C C16 0.8436(4) 0.8581(3) 0.8895(2) 0.0534(10) Uani d . 1 1 . .
    C C17 0.8907(4) 0.9376(3) 0.8648(2) 0.0611(11) Uani d . 1 1 . .
    C C18 1.0158(5) 0.9638(3) 0.9004(3) 0.0814(14) Uani d . 1 1 . .
    H H18 1.0511 1.0160 0.8847 0.098 Uiso calc R 1 1 . .
    C C19 1.0898(5) 0.9153(4) 0.9582(3) 0.0869(16) Uani d . 1 1 . .
    H H19 1.1738 0.9348 0.9816 0.104 Uiso calc R 1 1 . .
    C C20 1.0385(5) 0.8372(4) 0.9814(3) 0.0823(15) Uani d . 1 1 . .
    H H20 1.0892 0.8043 1.0205 0.099 Uiso calc R 1 1 . .
    C C21 0.9143(4) 0.8066(3) 0.9482(2) 0.0645(12) Uani d . 1 1 . .
    C C22 0.8123(5) 0.9924(3) 0.8010(2) 0.0720(13) Uani d . 1 1 . .
    H H22 0.7264 0.9631 0.7854 0.086 Uiso calc R 1 1 . .
    C C23 0.8713(6) 0.9880(5) 0.7376(3) 0.135(3) Uani d . 1 1 . .
    H H23A 0.8821 0.9247 0.7258 0.202 Uiso calc R 1 1 . .
    H H23B 0.9546 1.0182 0.7502 0.202 Uiso calc R 1 1 . .
    H H23C 0.8144 1.0183 0.6967 0.202 Uiso calc R 1 1 . .
    C C24 0.7897(6) 1.0907(3) 0.8207(3) 0.1030(18) Uani d . 1 1 . .
    H H24A 0.8717 1.1226 0.8353 0.155 Uiso calc R 1 1 . .
    H H24B 0.7493 1.0909 0.8598 0.155 Uiso calc R 1 1 . .
    H H24C 0.7338 1.1212 0.7796 0.155 Uiso calc R 1 1 . .
    C C25 0.8619(5) 0.7196(4) 0.9735(3) 0.0839(15) Uani d . 1 1 . .
    H H25 0.7715 0.7119 0.9446 0.101 Uiso calc R 1 1 . .
    C C26 0.9377(6) 0.6344(4) 0.9617(3) 0.112(2) Uani d . 1 1 . .
    H H26A 1.0273 0.6404 0.9888 0.168 Uiso calc R 1 1 . .
    H H26B 0.9329 0.6286 0.9113 0.168 Uiso calc R 1 1 . .
    H H26C 0.9008 0.5804 0.9775 0.168 Uiso calc R 1 1 . .
    C C27 0.8602(6) 0.7278(5) 1.0525(3) 0.134(3) Uani d . 1 1 . .
    H H27A 0.8199 0.6740 1.0662 0.200 Uiso calc R 1 1 . .
    H H27B 0.8117 0.7817 1.0585 0.200 Uiso calc R 1 1 . .
    H H27C 0.9480 0.7329 1.0825 0.200 Uiso calc R 1 1 . .
loop_
    _atom_site_aniso_label
    _atom_site_aniso_U_11
    _atom_site_aniso_U_22
    _atom_site_aniso_U_33
    _atom_site_aniso_U_12
    _atom_site_aniso_U_13
    _atom_site_aniso_U_23
    Li1 0.100(6) 0.067(5) 0.061(4) 0.008(5) 0.038(4) -0.015(4)
    N1 0.048(2) 0.0510(19) 0.0438(17) 0.0020(16) 0.0147(16) -0.0048(15)
    N2 0.049(2) 0.053(2) 0.0468(17) 0.0063(17) 0.0124(16) -0.0039(15)
    I1 0.2440(6) 0.0875(3) 0.0756(2) 0.0609(3) 0.0765(3) 0.0164(2)
    C1 0.050(3) 0.047(2) 0.043(2) 0.008(2) 0.0126(19) 0.0010(17)
    C2 0.064(3) 0.067(3) 0.055(2) -0.001(2) 0.021(2) -0.019(2)
    C3 0.063(3) 0.068(3) 0.059(3) 0.006(2) 0.027(2) -0.017(2)
    C4 0.047(3) 0.051(2) 0.052(2) 0.000(2) 0.020(2) -0.0083(18)
    C5 0.069(3) 0.060(3) 0.064(3) 0.000(2) 0.030(2) -0.002(2)
    C6 0.090(4) 0.077(4) 0.096(4) -0.014(3) 0.057(3) -0.003(3)
    C7 0.071(4) 0.081(4) 0.137(5) -0.004(3) 0.063(4) -0.012(4)
    C8 0.056(3) 0.071(3) 0.112(4) 0.012(3) 0.030(3) 0.009(3)
    C9 0.051(3) 0.056(3) 0.070(3) 0.003(2) 0.018(2) -0.006(2)
    C10 0.098(4) 0.098(4) 0.087(3) -0.014(4) 0.028(3) 0.038(3)
    C11 0.175(7) 0.142(7) 0.142(6) 0.093(6) 0.067(5) 0.052(5)
    C12 0.254(9) 0.122(5) 0.081(4) -0.016(6) 0.044(5) 0.028(4)
    C13 0.058(3) 0.069(3) 0.081(3) 0.006(2) 0.012(2) 0.019(2)
    C14 0.186(7) 0.124(5) 0.081(4) -0.022(5) 0.055(4) 0.001(4)
    C15 0.134(5) 0.077(4) 0.128(5) 0.016(4) 0.040(4) 0.030(4)
    C16 0.046(3) 0.059(3) 0.054(2) 0.008(2) 0.011(2) -0.009(2)
    C17 0.053(3) 0.054(3) 0.075(3) 0.005(2) 0.014(2) -0.008(2)
    C18 0.073(4) 0.064(3) 0.105(4) -0.004(3) 0.021(3) -0.009(3)
    C19 0.059(3) 0.087(4) 0.105(4) -0.004(3) 0.005(3) -0.027(3)
    C20 0.066(4) 0.099(4) 0.069(3) 0.015(3) -0.004(3) -0.008(3)
    C21 0.057(3) 0.070(3) 0.062(3) 0.009(3) 0.007(2) -0.004(2)
    C22 0.076(3) 0.058(3) 0.084(3) 0.011(3) 0.025(3) 0.009(2)
    C23 0.160(6) 0.153(6) 0.105(4) 0.076(5) 0.060(4) 0.036(4)
    C24 0.128(5) 0.072(4) 0.111(4) 0.036(4) 0.035(4) 0.014(3)
    C25 0.071(3) 0.091(4) 0.081(3) 0.008(3) 0.006(3) 0.028(3)
    C26 0.132(5) 0.079(4) 0.123(5) 0.003(4) 0.030(4) 0.004(3)
    C27 0.163(6) 0.138(6) 0.122(5) 0.034(5) 0.076(5) 0.044(4)
_geom_special_details
;
All e.s.d.'s (except the e.s.d. in the dihedral angle between two l.s. planes)
are estimated using the full covariance matrix. The cell e.s.d.'s are taken
into account individually in the estimation of e.s.d.'s in distances, angles
and torsion angles; correlations between e.s.d.'s in cell parameters are only
used when they are defined by crystal symmetry. An approximate (isotropic)
treatment of cell e.s.d.'s is used for estimating e.s.d.'s involving l.s.
planes.
;
loop_
    _geom_bond_atom_site_label_1
    _geom_bond_atom_site_label_2
    _geom_bond_site_symmetry_2
    _geom_bond_distance
    _geom_bond_publ_flag
    Li1 C1 . 2.120(7) y
    Li1 I1 . 2.676(8) y
    Li1 I1 3_677 2.691(7) y
    Li1 Li1 3_677 3.328(13) ?
    N1 C1 . 1.360(4) ?
    N1 C2 . 1.386(5) ?
    N1 C4 . 1.433(5) ?
    N2 C1 . 1.354(4) ?
    N2 C3 . 1.391(5) ?
    N2 C16 . 1.440(5) ?
    I1 Li1 3_677 2.691(7) ?
    C2 C3 . 1.328(5) ?
    C2 H2 . 0.9300 ?
    C3 H3 . 0.9300 ?
    C4 C9 . 1.382(5) ?
    C4 C5 . 1.410(5) ?
    C5 C6 . 1.365(6) ?
    C5 C10 . 1.507(6) ?
    C6 C7 . 1.363(6) ?
    C6 H6 . 0.9300 ?
    C7 C8 . 1.371(7) ?
    C7 H7 . 0.9300 ?
    C8 C9 . 1.384(6) ?
    C8 H8 . 0.9300 ?
    C9 C13 . 1.510(6) ?
    C10 C11 . 1.497(8) ?
    C10 C12 . 1.531(7) ?
    C10 H10 . 0.9800 ?
    C11 H11A . 0.9600 ?
    C11 H11B . 0.9600 ?
    C11 H11C . 0.9600 ?
    C12 H12A . 0.9600 ?
    C12 H12B . 0.9600 ?
    C12 H12C . 0.9600 ?
    C13 C14 . 1.509(7) ?
    C13 C15 . 1.514(7) ?
    C13 H13 . 0.9800 ?
    C14 H14A . 0.9600 ?
    C14 H14B . 0.9600 ?
    C14 H14C . 0.9600 ?
    C15 H15A . 0.9600 ?
    C15 H15B . 0.9600 ?
    C15 H15C . 0.9600 ?
    C16 C17 . 1.389(6) ?
    C16 C21 . 1.393(6) ?
    C17 C18 . 1.377(6) ?
    C17 C22 . 1.510(6) ?
    C18 C19 . 1.371(6) ?
    C18 H18 . 0.9300 ?
    C19 C20 . 1.382(7) ?
    C19 H19 . 0.9300 ?
    C20 C21 . 1.378(6) ?
    C20 H20 . 0.9300 ?
    C21 C25 . 1.512(6) ?
    C22 C24 . 1.509(6) ?
    C22 C23 . 1.514(7) ?
    C22 H22 . 0.9800 ?
    C23 H23A . 0.9600 ?
    C23 H23B . 0.9600 ?
    C23 H23C . 0.9600 ?
    C24 H24A . 0.9600 ?
    C24 H24B . 0.9600 ?
    C24 H24C . 0.9600 ?
    C25 C26 . 1.525(7) ?
    C25 C27 . 1.527(7) ?
    C25 H25 . 0.9800 ?
    C26 H26A . 0.9600 ?
    C26 H26B . 0.9600 ?
    C26 H26C . 0.9600 ?
    C27 H27A . 0.9600 ?
    C27 H27B . 0.9600 ?
    C27 H27C . 0.9600 ?
loop_
    _geom_angle_atom_site_label_1
    _geom_angle_atom_site_label_2
    _geom_angle_atom_site_label_3
    _geom_angle_site_symmetry_1
    _geom_angle_site_symmetry_3
    _geom_angle
    _geom_angle_publ_flag
    C1 Li1 I1 . . 124.9(3) ?
    C1 Li1 I1 . 3_677 131.6(4) ?
    I1 Li1 I1 . 3_677 103.4(2) ?
    C1 Li1 Li1 . 3_677 175.8(5) ?
    I1 Li1 Li1 . 3_677 51.9(2) ?
    I1 Li1 Li1 3_677 3_677 51.48(18) ?
    C1 N1 C2 . . 112.3(3) ?
    C1 N1 C4 . . 123.9(3) ?
    C2 N1 C4 . . 123.6(3) ?
    C1 N2 C3 . . 111.8(3) ?
    C1 N2 C16 . . 125.3(3) ?
    C3 N2 C16 . . 122.8(3) ?
    Li1 I1 Li1 . 3_677 76.6(2) ?
    N2 C1 N1 . . 102.8(3) ?
    N2 C1 Li1 . . 134.7(4) ?
    N1 C1 Li1 . . 122.2(3) ?
    C3 C2 N1 . . 106.2(4) ?
    C3 C2 H2 . . 126.9 ?
    N1 C2 H2 . . 126.9 ?
    C2 C3 N2 . . 106.9(4) ?
    C2 C3 H3 . . 126.5 ?
    N2 C3 H3 . . 126.5 ?
    C9 C4 C5 . . 122.5(4) ?
    C9 C4 N1 . . 119.2(3) ?
    C5 C4 N1 . . 118.3(4) ?
    C6 C5 C4 . . 117.2(4) ?
    C6 C5 C10 . . 121.7(4) ?
    C4 C5 C10 . . 121.1(4) ?
    C7 C6 C5 . . 121.6(5) ?
    C7 C6 H6 . . 119.2 ?
    C5 C6 H6 . . 119.2 ?
    C6 C7 C8 . . 120.3(5) ?
    C6 C7 H7 . . 119.8 ?
    C8 C7 H7 . . 119.8 ?
    C7 C8 C9 . . 121.3(5) ?
    C7 C8 H8 . . 119.4 ?
    C9 C8 H8 . . 119.4 ?
    C4 C9 C8 . . 117.1(4) ?
    C4 C9 C13 . . 122.8(4) ?
    C8 C9 C13 . . 120.1(4) ?
    C11 C10 C5 . . 112.0(5) ?
    C11 C10 C12 . . 108.8(5) ?
    C5 C10 C12 . . 113.4(5) ?
    C11 C10 H10 . . 107.4 ?
    C5 C10 H10 . . 107.4 ?
    C12 C10 H10 . . 107.4 ?
    C10 C11 H11A . . 109.5 ?
    C10 C11 H11B . . 109.5 ?
    H11A C11 H11B . . 109.5 ?
    C10 C11 H11C . . 109.5 ?
    H11A C11 H11C . . 109.5 ?
    H11B C11 H11C . . 109.5 ?
    C10 C12 H12A . . 109.5 ?
    C10 C12 H12B . . 109.5 ?
    H12A C12 H12B . . 109.5 ?
    C10 C12 H12C . . 109.5 ?
    H12A C12 H12C . . 109.5 ?
    H12B C12 H12C . . 109.5 ?
    C14 C13 C9 . . 110.7(4) ?
    C14 C13 C15 . . 109.8(4) ?
    C9 C13 C15 . . 112.4(4) ?
    C14 C13 H13 . . 107.9 ?
    C9 C13 H13 . . 107.9 ?
    C15 C13 H13 . . 107.9 ?
    C13 C14 H14A . . 109.5 ?
    C13 C14 H14B . . 109.5 ?
    H14A C14 H14B . . 109.5 ?
    C13 C14 H14C . . 109.5 ?
    H14A C14 H14C . . 109.5 ?
    H14B C14 H14C . . 109.5 ?
    C13 C15 H15A . . 109.5 ?
    C13 C15 H15B . . 109.5 ?
    H15A C15 H15B . . 109.5 ?
    C13 C15 H15C . . 109.5 ?
    H15A C15 H15C . . 109.5 ?
    H15B C15 H15C . . 109.5 ?
    C17 C16 C21 . . 123.7(4) ?
    C17 C16 N2 . . 118.2(4) ?
    C21 C16 N2 . . 118.1(4) ?
    C18 C17 C16 . . 116.6(4) ?
    C18 C17 C22 . . 120.5(4) ?
    C16 C17 C22 . . 122.8(4) ?
    C19 C18 C17 . . 122.0(5) ?
    C19 C18 H18 . . 119.0 ?
    C17 C18 H18 . . 119.0 ?
    C18 C19 C20 . . 119.4(5) ?
    C18 C19 H19 . . 120.3 ?
    C20 C19 H19 . . 120.3 ?
    C21 C20 C19 . . 121.8(5) ?
    C21 C20 H20 . . 119.1 ?
    C19 C20 H20 . . 119.1 ?
    C20 C21 C16 . . 116.5(5) ?
    C20 C21 C25 . . 120.7(4) ?
    C16 C21 C25 . . 122.8(4) ?
    C24 C22 C17 . . 112.6(4) ?
    C24 C22 C23 . . 111.7(5) ?
    C17 C22 C23 . . 111.9(4) ?
    C24 C22 H22 . . 106.7 ?
    C17 C22 H22 . . 106.7 ?
    C23 C22 H22 . . 106.7 ?
    C22 C23 H23A . . 109.5 ?
    C22 C23 H23B . . 109.5 ?
    H23A C23 H23B . . 109.5 ?
    C22 C23 H23C . . 109.5 ?
    H23A C23 H23C . . 109.5 ?
    H23B C23 H23C . . 109.5 ?
    C22 C24 H24A . . 109.5 ?
    C22 C24 H24B . . 109.5 ?
    H24A C24 H24B . . 109.5 ?
    C22 C24 H24C . . 109.5 ?
    H24A C24 H24C . . 109.5 ?
    H24B C24 H24C . . 109.5 ?
    C21 C25 C26 . . 111.8(4) ?
    C21 C25 C27 . . 111.0(5) ?
    C26 C25 C27 . . 111.1(5) ?
    C21 C25 H25 . . 107.6 ?
    C26 C25 H25 . . 107.6 ?
    C27 C25 H25 . . 107.6 ?
    C25 C26 H26A . . 109.5 ?
    C25 C26 H26B . . 109.5 ?
    H26A C26 H26B . . 109.5 ?
    C25 C26 H26C . . 109.5 ?
    H26A C26 H26C . . 109.5 ?
    H26B C26 H26C . . 109.5 ?
    C25 C27 H27A . . 109.5 ?
    C25 C27 H27B . . 109.5 ?
    H27A C27 H27B . . 109.5 ?
    C25 C27 H27C . . 109.5 ?
    H27A C27 H27C . . 109.5 ?
    H27B C27 H27C . . 109.5 ?
_iucr_refine_instructions_details
;
TITL 1 in P2(1)/c
CELL 0.71073  10.6451  14.4896  19.2172  90.000 105.565  90.000
ZERR    2.00   0.0041   0.0056   0.0072   0.000   0.006   0.000
LATT 1
SYMM -X, 0.5+Y, 0.5-Z
SFAC C  H  N  Li I
UNIT 108  144  8  4  4
OMIT -3 50.2
L.S. 4
ACTA
BOND $H
FMAP 2
PLAN 4
SIZE 0.30 0.25 0.20
WGHT   0.012900   2.600000
FVAR 0.192940
TEMP 20
Li1    4   0.551056   0.929109   0.945149  11.000000   0.100320 =
           0.067280   0.061150  -0.015490   0.038280   0.007890
N1     3   0.514739   0.792960   0.818986  11.000000   0.047820 =
           0.051030   0.043780  -0.004830   0.014720   0.001990
N2     3   0.716389   0.825331   0.850733  11.000000   0.048790 =
           0.052720   0.046850  -0.003860   0.012360   0.006330
I1     5   0.457701   1.100682   0.918028  11.000000   0.244040 =
           0.087450   0.075570   0.016400   0.076510   0.060860
C1     1   0.604339   0.842053   0.869117  11.000000   0.050030 =
           0.046680   0.042980   0.000950   0.012590   0.007740
C2     1   0.569931   0.746959   0.771222  11.000000   0.064270 =
           0.067420   0.055120  -0.018620   0.021070  -0.000900
AFIX 43
H2     2   0.527197   0.709158   0.733095  11.000000  -1.200000
AFIX 0
C3     1   0.696074   0.767691   0.790822  11.000000   0.063120 =
           0.068180   0.058870  -0.017420   0.026730   0.005730
AFIX 43
H3     2   0.758863   0.747527   0.768719  11.000000  -1.200000
AFIX 0
C4     1   0.380788   0.783365   0.819135  11.000000   0.047400 =
           0.051340   0.051810  -0.008320   0.019600   0.000060
C5     1   0.350269   0.721783   0.868995  11.000000   0.069250 =
           0.059840   0.064230  -0.001790   0.030320   0.000140
C6     1   0.221971   0.713275   0.867704  11.000000   0.090420 =
           0.076570   0.096060  -0.002570   0.057300  -0.013660
AFIX 43
H6     2   0.198984   0.674438   0.900812  11.000000  -1.200000
AFIX 0
C7     1   0.126739   0.760314   0.819072  11.000000   0.071450 =
           0.081120   0.137180  -0.012420   0.063050  -0.003700
AFIX 43
H7     2   0.039837   0.751897   0.818455  11.000000  -1.200000
AFIX 0
C8     1   0.158401   0.819971   0.771064  11.000000   0.056040 =
           0.070510   0.111780   0.008850   0.029740   0.012170
AFIX 43
H8     2   0.092438   0.852029   0.738484  11.000000  -1.200000
AFIX 0
C9     1   0.286662   0.833403   0.770154  11.000000   0.051090 =
           0.056370   0.069830  -0.005570   0.018150   0.002620
C10    1   0.455118   0.666692   0.920541  11.000000   0.097620 =
           0.098220   0.087030   0.038470   0.027760  -0.014290
AFIX 13
H10    2   0.535257   0.703506   0.931297  11.000000  -1.200000
AFIX 0
C11    1   0.482736   0.577688   0.887942  11.000000   0.174560 =
           0.141580   0.142300   0.051700   0.066670   0.093290
AFIX 137
H11A   2   0.558585   0.549330   0.919221  11.000000  -1.500000
H11B   2   0.497987   0.589579   0.841744  11.000000  -1.500000
H11C   2   0.409348   0.537075   0.881957  11.000000  -1.500000
AFIX 0
C12    1   0.424546   0.646098   0.992406  11.000000   0.254470 =
           0.122140   0.080690   0.028440   0.043830  -0.016460
AFIX 137
H12A   2   0.502381   0.625689   1.027076  11.000000  -1.500000
H12B   2   0.359395   0.598653   0.985390  11.000000  -1.500000
H12C   2   0.392691   0.701039   1.009820  11.000000  -1.500000
AFIX 0
C13    1   0.318917   0.900516   0.717352  11.000000   0.057850 =
           0.068680   0.080560   0.018590   0.012130   0.005670
AFIX 13
H13    2   0.413535   0.910019   0.731378  11.000000  -1.200000
AFIX 0
C14    1   0.280898   0.861437   0.641817  11.000000   0.185880 =
           0.123760   0.081370   0.000870   0.055000  -0.022240
AFIX 137
H14A   2   0.299270   0.905926   0.608852  11.000000  -1.500000
H14B   2   0.189414   0.847379   0.628154  11.000000  -1.500000
H14C   2   0.329817   0.806141   0.640383  11.000000  -1.500000
AFIX 0
C15    1   0.254361   0.993497   0.718153  11.000000   0.133850 =
           0.077500   0.127590   0.029780   0.039620   0.015600
AFIX 137
H15A   2   0.269544   1.014416   0.767112  11.000000  -1.500000
H15B   2   0.162253   0.987832   0.696620  11.000000  -1.500000
H15C   2   0.290361   1.037187   0.691235  11.000000  -1.500000
AFIX 0
C16    1   0.843597   0.858127   0.889481  11.000000   0.045850 =
           0.058800   0.054190  -0.008990   0.011050   0.007640
C17    1   0.890697   0.937591   0.864768  11.000000   0.052650 =
           0.054200   0.074580  -0.008400   0.014060   0.004600
C18    1   1.015788   0.963819   0.900380  11.000000   0.073430 =
           0.064400   0.104670  -0.009420   0.021050  -0.003990
AFIX 43
H18    2   1.051108   1.016035   0.884731  11.000000  -1.200000
AFIX 0
C19    1   1.089830   0.915318   0.958184  11.000000   0.059110 =
           0.087270   0.104630  -0.026720   0.005320  -0.004200
AFIX 43
H19    2   1.173790   0.934816   0.981554  11.000000  -1.200000
AFIX 0
C20    1   1.038540   0.837174   0.981407  11.000000   0.065890 =
           0.099380   0.069150  -0.007800  -0.003530   0.015030
AFIX 43
H20    2   1.089216   0.804339   1.020528  11.000000  -1.200000
AFIX 0
C21    1   0.914331   0.806588   0.948164  11.000000   0.056920 =
           0.069780   0.061750  -0.003760   0.007300   0.008500
C22    1   0.812345   0.992428   0.801040  11.000000   0.075550 =
           0.058290   0.084370   0.008620   0.025200   0.011200
AFIX 13
H22    2   0.726419   0.963078   0.785353  11.000000  -1.200000
AFIX 0
C23    1   0.871251   0.988012   0.737639  11.000000   0.160140 =
           0.153340   0.105440   0.035900   0.060200   0.076130
AFIX 137
H23A   2   0.882120   0.924670   0.725805  11.000000  -1.500000
H23B   2   0.954568   1.018222   0.750160  11.000000  -1.500000
H23C   2   0.814418   1.018345   0.696746  11.000000  -1.500000
AFIX 0
C24    1   0.789731   1.090712   0.820723  11.000000   0.128160 =
           0.072110   0.110520   0.013560   0.034940   0.035670
AFIX 137
H24A   2   0.871691   1.122567   0.835323  11.000000  -1.500000
H24B   2   0.749295   1.090875   0.859768  11.000000  -1.500000
H24C   2   0.733823   1.121208   0.779599  11.000000  -1.500000
AFIX 0
C25    1   0.861895   0.719563   0.973536  11.000000   0.071130 =
           0.091100   0.081210   0.027780   0.006070   0.008060
AFIX 13
H25    2   0.771517   0.711928   0.944562  11.000000  -1.200000
AFIX 0
C26    1   0.937747   0.634351   0.961677  11.000000   0.131620 =
           0.078610   0.123150   0.003890   0.030380   0.002560
AFIX 137
H26A   2   1.027292   0.640378   0.988829  11.000000  -1.500000
H26B   2   0.932874   0.628626   0.911252  11.000000  -1.500000
H26C   2   0.900807   0.580423   0.977485  11.000000  -1.500000
AFIX 0
C27    1   0.860230   0.727809   1.052517  11.000000   0.163120 =
           0.138050   0.121630   0.044450   0.076130   0.034080
AFIX 137
H27A   2   0.819935   0.673982   1.066176  11.000000  -1.500000
H27B   2   0.811698   0.781682   1.058529  11.000000  -1.500000
H27C   2   0.948009   0.732947   1.082490  11.000000  -1.500000
AFIX
HKLF 4
END
;
data_New_Global_Publ_Block
_journal_date_recd_electronic     2015-05-09
_journal_date_accepted     2015-05-21
_journal_name_full     'Acta Crystallographica, Section E'
_journal_year     2015
_journal_volume     71
_journal_issue      6
_journal_page_first     m137
_journal_page_last     m138
_journal_paper_category     HM
_journal_paper_doi     10.1107/S2056989015009822
_journal_coeditor_code     XU5851
_publ_contact_author_name     'JianQuan Hong'
_publ_contact_author_address
;
School of Chemical and Material Engineering, Jiangnan University,
1800 Lihu Road, Wuxi, Jiangsu Province 214122, People's Republic of China
;
_publ_contact_author_email     'hongjq@jiangnan.edu.cn'
_publ_contact_author_fax     ?
_publ_contact_author_phone     '17715305112'
_publ_section_title
;
Crystal structure of
di-\m-iodido-bis{[1,3-bis(2,6-diisopropylphenyl)imidazol-2-ylidene]lithium}
;
loop_
    _publ_author_name
    _publ_author_address
    'Wan, Hui-Da'
;
School of Chemical and Material Engineering, Jiangnan University,
1800 Lihu Road, Wuxi, Jiangsu Province 214122, People's Republic of China
;
    'Hong, Jian-Quan'
;
School of Chemical and Material Engineering, Jiangnan University,
1800 Lihu Road, Wuxi, Jiangsu Province 214122, People's Republic of China
;
