# Supplementary material for: Crystal structure of di-μ-iodido-bis­{[1,3-bis­(2,6-diiso­propyl­phen­yl)imidazol-2-yl­idene]lithium}
Source: Acta Crystallogr E Crystallogr Commun. 2015 May 28;71(Pt 6):m137–8. doi: 10.1107/S2056989015009822 (PMC4459370; doi:10.1107/S2056989015009822)
Supplement: Supplementary file 2 [file e-71-0m137-Isup2.hkl]

# 
# h,k,l, Fc-squared, Fo-squared, sigma(Fo-squared) and status flag 
# 
data_I
_shelx_title ' a20630a in P2(1)/c' 
_shelx_refln_list_code          4 
_shelx_F_calc_maximum      277.08 
_exptl_crystal_F_000      1072.00 
_reflns_d_resolution_high  0.8378 
 
loop_ 
 _symmetry_equiv_pos_as_xyz 
 'x, y, z' 
 '-x, y+1/2, -z+1/2' 
 '-x, -y, -z' 
 'x, -y-1/2, z-1/2' 
 
_cell_length_a    10.6451 
_cell_length_b    14.4896 
_cell_length_c    19.2172 
_cell_angle_alpha  90.000 
_cell_angle_beta  105.565 
_cell_angle_gamma  90.000 
 
_shelx_F_squared_multiplier     1.000 
 
loop_ 
 _refln_index_h 
 _refln_index_k 
 _refln_index_l 
 _refln_F_squared_calc 
 _refln_F_squared_meas 
 _refln_F_squared_sigma 
 _refln_observed_status 
   1   0   0    23728.23    16871.46   2931.61 o 
   2   0   0    14510.05    14281.17     85.43 o 
   3   0   0    20291.79    19757.30    113.90 o 
   4   0   0      411.16      338.75     15.31 o 
   5   0   0     2861.80     2771.24     41.37 o 
   6   0   0        4.27       17.46     13.70 o 
   7   0   0      509.75      414.24     40.56 o 
   8   0   0        2.39      -12.89     28.21 o 
   9   0   0       34.67      102.62     36.27 o 
  10   0   0       35.92       73.34     37.61 o 
  11   0   0        1.03      -20.42     32.77 o 
  12   0   0        3.73        2.15     36.80 o 
   1   1   0       89.41       44.12      6.09 o 
   2   1   0        3.47       12.35      4.78 o 
   3   1   0     5272.10     5260.54    132.81 o 
   4   1   0     2240.89     2455.02    159.17 o 
   5   1   0     1298.17     1234.99     84.35 o 
   6   1   0     2207.27     2142.22    186.43 o 
   7   1   0       29.72       19.78     13.82 o 
   8   1   0        5.09       -3.32     20.23 o 
   9   1   0       34.11       31.89     23.74 o 
  10   1   0       15.05       10.27     24.41 o 
  11   1   0        0.01       -7.26     24.59 o 
  12   1   0        7.51       36.56     24.33 o 
   0   2   0     6627.42     6221.05    109.87 o 
   1   2   0      126.44       95.49      5.15 o 
   2   2   0     1173.63     1293.00     15.91 o 
   3   2   0      196.65      152.48      8.73 o 
   4   2   0     1162.58     1055.82     35.00 o 
   5   2   0      398.45      476.54     58.29 o 
   6   2   0       92.98       79.17     18.27 o 
   7   2   0       10.88       22.98     12.98 o 
   8   2   0       46.30       30.83     22.59 o 
   9   2   0      131.79       88.28     24.78 o 
  10   2   0        1.86        2.71     23.27 o 
  11   2   0       17.18        0.11     25.35 o 
  12   2   0        8.36       11.88     26.49 o 
   1   3   0        3.10        9.25      7.64 o 
   2   3   0     3383.26     3811.28     71.26 o 
   3   3   0     8212.23     8770.02    160.28 o 
   4   3   0     4979.95     5273.91    154.48 o 
   5   3   0      264.30      206.68     11.70 o 
   6   3   0       39.08        6.09      9.09 o 
   7   3   0        6.18       22.59     13.46 o 
   8   3   0       14.71       -9.42     19.88 o 
   9   3   0      144.40      138.00     26.98 o 
  10   3   0        3.53       -5.46     23.27 o 
  11   3   0        0.05        1.34     25.09 o 
  12   3   0        2.84      -28.66     24.17 o 
   0   4   0    10033.33     9765.42    134.59 o 
   1   4   0    18830.02    18303.10    584.42 o 
   2   4   0    12589.67    13188.66    551.24 o 
   3   4   0     1793.59     1869.60     76.20 o 
   4   4   0     2550.96     2699.70    106.01 o 
   5   4   0      640.19      763.69     18.67 o 
   6   4   0        1.13       -1.43     12.63 o 
   7   4   0        1.11      -11.59     14.84 o 
   8   4   0      142.53      116.23     24.25 o 
   9   4   0       64.52      118.73     27.25 o 
  10   4   0        2.52       24.89     24.51 o 
  11   4   0        0.29       -1.63     25.59 o 
   1   5   0      777.83      747.99     33.85 o 
   2   5   0      313.57      311.00     15.91 o 
   3   5   0      132.38      100.88     16.11 o 
   4   5   0      257.87      223.17     14.26 o 
   5   5   0      229.61      241.96     13.14 o 
   6   5   0      662.01      550.93     21.81 o 
   7   5   0       73.96       37.81     16.23 o 
   8   5   0        3.70       15.78     23.68 o 
   9   5   0       28.89       69.57     24.83 o 
  10   5   0       27.83       -2.65     21.42 o 
  11   5   0        0.08      -10.85     24.97 o 
   0   6   0     5714.40     6282.57     99.39 o 
   1   6   0    10529.99    11056.23    576.22 o 
   2   6   0     6499.66     7321.45    381.03 o 
   3   6   0     1915.41     2096.64    121.27 o 
   4   6   0      125.82      156.49     12.88 o 
   5   6   0       97.92      121.14     12.17 o 
   6   6   0       55.91       46.98     14.75 o 
   7   6   0       14.14       14.12     19.46 o 
   8   6   0        3.94      -24.55     22.57 o 
   9   6   0      476.62      443.07     58.43 o 
  10   6   0        0.08      -15.90     24.50 o 
  11   6   0       10.90       12.41     23.48 o 
   1   7   0       47.42       43.45     11.72 o 
   2   7   0     1713.27     1810.26    103.04 o 
   3   7   0     2506.42     2602.48    125.57 o 
   4   7   0     2551.81     2953.51    583.34 o 
   5   7   0     1746.88     1798.38    138.62 o 
   6   7   0      405.52      395.70     66.89 o 
   7   7   0      491.92      541.91    106.65 o 
   8   7   0       12.18       31.41     20.45 o 
   9   7   0       65.60       53.57     26.20 o 
  10   7   0        7.59        7.20     24.44 o 
  11   7   0        7.36       20.86     26.97 o 
   0   8   0      799.77      789.52     44.06 o 
   1   8   0      515.31      453.39     25.64 o 
   2   8   0      230.72      214.33     17.60 o 
   3   8   0      702.07      749.14     48.76 o 
   4   8   0      248.30      308.43     31.43 o 
   5   8   0       50.07      100.77     37.88 o 
   6   8   0      235.70      326.76     60.98 o 
   7   8   0        7.85       24.27     23.29 o 
   8   8   0        1.37        9.11     23.21 o 
   9   8   0        0.95       -1.00     20.92 o 
  10   8   0       11.43        7.79     25.23 o 
   1   9   0        1.63        3.43     14.97 o 
   2   9   0      997.02      916.78    107.72 o 
   3   9   0     1081.49      983.55    115.65 o 
   4   9   0      297.08      208.04     24.04 o 
   5   9   0      721.01      532.92    150.17 o 
   6   9   0      266.09      215.53     28.34 o 
   7   9   0        4.63      -11.83     21.75 o 
   8   9   0       16.33       -9.09     19.07 o 
   9   9   0        7.19        6.25     26.19 o 
  10   9   0        0.42       -1.59     20.99 o 
   0  10   0     3594.10     3755.25    101.01 o 
   1  10   0     3337.18     3552.83    317.12 o 
   2  10   0     1023.77     1084.04    121.96 o 
   3  10   0     1558.71     1717.00    289.72 o 
   4  10   0      485.00      565.41    142.78 o 
   5  10   0      110.89      149.93     37.47 o 
   6  10   0       26.24       43.72     20.72 o 
   7  10   0      127.93      181.12     40.97 o 
   8  10   0        2.74       -2.83     24.97 o 
   9  10   0        6.45       -7.74     24.00 o 
   1  11   0       28.62       42.92     18.89 o 
   2  11   0      106.33      122.11     21.95 o 
   3  11   0       27.97       11.43     21.13 o 
   4  11   0       47.03       45.46     23.36 o 
   5  11   0      183.62      201.30     21.84 o 
   6  11   0      191.95      257.82     47.01 o 
   7  11   0      189.77      223.05     35.33 o 
   8  11   0       54.88       57.61     26.66 o 
   9  11   0       20.62        5.42     22.87 o 
   1  12   0      109.22       88.65     23.93 o 
   2  12   0       76.70       61.52     22.50 o 
   3  12   0       19.48       13.33     21.98 o 
   4  12   0       70.56       53.32     20.72 o 
   5  12   0       74.63       71.55     20.85 o 
   6  12   0      228.95      270.88     51.17 o 
   7  12   0      194.06      215.44     55.88 o 
   8  12   0       96.90       97.66     30.02 o 
   1  13   0       32.22       17.92     20.87 o 
   2  13   0     1011.94      905.32     76.24 o 
   3  13   0      203.62      141.28     27.88 o 
   4  13   0      372.49      367.46     74.95 o 
   5  13   0      251.92      235.78     31.68 o 
   6  13   0        5.74       19.40     24.07 o 
   7  13   0        1.31      -10.44     24.65 o 
   8  13   0        1.67        3.58     26.01 o 
   0  14   0      101.40      136.20     36.80 o 
   1  14   0      244.20      297.57     30.29 o 
   2  14   0      263.53      342.08     33.35 o 
   3  14   0       52.45       73.88     26.65 o 
   4  14   0      257.96      303.80     33.98 o 
   5  14   0       65.25       93.74     27.34 o 
   6  14   0       10.63       30.56     24.08 o 
   7  14   0       36.25       22.27     27.23 o 
   1  15   0        0.06        6.83     19.77 o 
   2  15   0        0.18        4.86     21.82 o 
   3  15   0       31.89       21.31     20.25 o 
   4  15   0       82.47       88.44     28.36 o 
   5  15   0        9.00       -5.43     25.17 o 
   6  15   0        1.90       14.66     25.90 o 
   0  16   0      214.18      221.36     44.06 o 
   1  16   0      187.86      190.41     29.57 o 
   2  16   0       29.35       35.52     25.43 o 
   3  16   0        7.14      -23.39     28.34 o 
   4  16   0        0.02       -3.73     25.83 o 
   1  17   0        8.23       17.87     25.10 o 
   2  17   0        8.78       10.49     25.62 o 
 -12   1   1        2.66        2.99     27.66 o 
 -11   1   1       31.45       12.20     22.14 o 
 -10   1   1        3.09       18.37     21.17 o 
  -9   1   1        0.68        0.69     19.30 o 
  -8   1   1       23.54       10.36     21.07 o 
  -7   1   1        2.33        0.50     18.23 o 
  -6   1   1       37.04       30.55      8.68 o 
  -5   1   1     1087.35      982.74     67.04 o 
  -4   1   1        7.35       10.62      5.35 o 
  -3   1   1     3968.52     3671.80     66.73 o 
  -2   1   1    34759.33    32039.38    224.98 o 
  -1   1   1     2484.40     2723.62     41.76 o 
   0   1   1    26972.57    12555.23    770.58 o 
   1   1   1     2177.06     2281.08    135.26 o 
   2   1   1      219.99      188.52     14.03 o 
   3   1   1     1421.42     1149.11    141.97 o 
   4   1   1      679.79      620.72     18.94 o 
   5   1   1      509.52      515.26     15.29 o 
   6   1   1      206.40      129.72     11.77 o 
   7   1   1      172.39       94.25     15.16 o 
   8   1   1        4.33        8.90     21.72 o 
   9   1   1        2.66       -2.59     22.51 o 
  10   1   1       34.16       60.36     23.80 o 
  11   1   1        0.59        4.96     26.77 o 
  12   1   1        0.08       -3.75     27.54 o 
 -12   2   1        2.01      -16.46     28.74 o 
 -11   2   1        0.11        7.37     25.16 o 
 -10   2   1      109.15       82.93     25.93 o 
  -9   2   1      189.12      104.35     23.43 o 
  -8   2   1       98.18       36.80     22.41 o 
  -7   2   1       60.89      116.10     22.70 o 
  -6   2   1     2755.89     2671.75    177.56 o 
  -5   2   1     3560.67     3694.90    145.86 o 
  -4   2   1     2133.83     2271.18     43.79 o 
  -3   2   1       20.75       15.35      6.58 o 
  -2   2   1     1308.67     1501.90     19.94 o 
  -1   2   1      166.89      138.11      6.37 o 
   0   2   1      702.08      692.67     10.93 o 
   1   2   1    27608.68    26287.81    255.87 o 
   2   2   1    52336.42    44516.76   6180.35 o 
   3   2   1    13781.76    14822.89    768.83 o 
   4   2   1    13444.49    12520.59    979.71 o 
   5   2   1      179.64      150.73     19.61 o 
   6   2   1     1123.26     1122.71    142.38 o 
   7   2   1      650.03      661.26     25.42 o 
   8   2   1       12.21       13.88     22.22 o 
   9   2   1      122.58       97.08     26.59 o 
  10   2   1        5.90      -22.27     23.74 o 
  11   2   1        0.00       -9.61     26.35 o 
 -12   3   1        2.71       19.77     27.25 o 
 -11   3   1        0.00      -20.77     20.23 o 
 -10   3   1        5.87      -27.50     22.87 o 
  -9   3   1      103.11      115.07     25.81 o 
  -8   3   1        0.41       -6.42     18.72 o 
  -7   3   1       50.97      114.58     23.51 o 
  -6   3   1       67.30      110.85      9.76 o 
  -5   3   1       33.83       66.05      9.39 o 
  -4   3   1      430.92      397.09     12.24 o 
  -3   3   1     1753.74     1772.03     25.54 o 
  -2   3   1        5.84       12.76      6.81 o 
  -1   3   1     2803.28     2682.55     45.52 o 
   0   3   1      436.78      355.29     12.76 o 
   1   3   1      584.22      495.58     13.61 o 
   2   3   1     3656.30     3529.46    141.42 o 
   3   3   1        1.37        4.48      8.57 o 
   4   3   1       21.82       25.49      9.63 o 
   5   3   1     1197.98     1391.18    157.69 o 
   6   3   1       32.90       35.73     10.36 o 
   7   3   1       10.86        0.17     14.48 o 
   8   3   1        6.38       -7.20     22.03 o 
   9   3   1      198.40      189.77     27.04 o 
  10   3   1        7.92       20.24     25.26 o 
  11   3   1        0.58      -28.95     25.35 o 
 -12   4   1        1.86        9.40     23.69 o 
 -11   4   1        1.23      -10.62     24.17 o 
 -10   4   1       86.01      125.96     28.42 o 
  -9   4   1      152.69      191.21     29.16 o 
  -8   4   1       17.87       10.75     23.14 o 
  -7   4   1      417.08      361.05     20.86 o 
  -6   4   1      279.40      198.71     12.77 o 
  -5   4   1       13.67       14.10     10.61 o 
  -4   4   1      786.02      811.42     32.71 o 
  -3   4   1      869.82      974.57     17.24 o 
  -2   4   1      113.62      103.48     12.78 o 
  -1   4   1     6058.19     6431.37    171.71 o 
   0   4   1    10956.19    11319.84    246.09 o 
   1   4   1     4797.16     5214.37    204.83 o 
   2   4   1     1235.93     1312.88     43.51 o 
   3   4   1     4441.36     4426.33    184.71 o 
   4   4   1     2613.79     2673.63    130.29 o 
   5   4   1      386.64      319.91     34.25 o 
   6   4   1      179.52       90.14     15.85 o 
   7   4   1        6.19       44.16     16.31 o 
   8   4   1        7.02       20.99     23.55 o 
   9   4   1      570.36      653.85     40.90 o 
  10   4   1        6.35       -8.41     24.69 o 
  11   4   1        0.03       22.07     28.26 o 
 -11   5   1        3.26       19.97     26.46 o 
 -10   5   1       38.55       15.44     24.50 o 
  -9   5   1      267.14      254.19     30.98 o 
  -8   5   1       98.60      148.76     26.59 o 
  -7   5   1      152.32      186.06     19.40 o 
  -6   5   1      278.14      326.13     16.90 o 
  -5   5   1      536.10      602.48     29.52 o 
  -4   5   1      566.66      613.49     25.91 o 
  -3   5   1    13417.50    15584.13   1281.07 o 
  -2   5   1    10523.63    11475.71    429.71 o 
  -1   5   1    19374.41    18761.54    688.11 o 
   0   5   1    14029.20    13647.52    347.88 o 
   1   5   1     5504.41     5717.44    258.70 o 
   2   5   1      225.92      217.37      9.30 o 
   3   5   1     1937.43     2134.64    111.80 o 
   4   5   1       11.01        2.82     10.23 o 
   5   5   1      413.10      394.01     36.80 o 
   6   5   1      366.14      291.14     19.48 o 
   7   5   1      446.99      325.29     64.74 o 
   8   5   1      148.85       90.50     26.33 o 
   9   5   1       11.69        2.03     20.52 o 
  10   5   1       36.17       11.49     22.06 o 
  11   5   1        1.55       18.39     27.26 o 
 -11   6   1        1.85        4.25     25.21 o 
 -10   6   1       44.08       39.76     22.71 o 
  -9   6   1       12.36       23.65     24.12 o 
  -8   6   1      270.37      249.15     38.55 o 
  -7   6   1       55.53       80.37     24.52 o 
  -6   6   1       38.09       65.88     12.38 o 
  -5   6   1      333.69      386.92     52.72 o 
  -4   6   1      332.13      337.74     22.97 o 
  -3   6   1      370.78      420.03     40.68 o 
  -2   6   1     1143.13     1097.34     83.14 o 
  -1   6   1      212.51      180.95     16.53 o 
   0   6   1     4492.86     4485.47    111.55 o 
   1   6   1     1070.95      957.10     23.50 o 
   2   6   1     3842.24     4170.49    172.30 o 
   3   6   1     2521.49     2731.53    134.41 o 
   4   6   1     2266.97     2711.67    293.75 o 
   5   6   1      219.36      292.94     28.61 o 
   6   6   1      410.37      529.70     54.53 o 
   7   6   1       69.85       90.53     18.33 o 
   8   6   1        7.51        7.02     22.87 o 
   9   6   1      126.91      153.96     35.06 o 
  10   6   1       16.91      -15.29     24.52 o 
  11   6   1        2.83      -15.94     21.43 o 
 -11   7   1       31.81       21.90     32.77 o 
 -10   7   1       32.26       52.15     25.99 o 
  -9   7   1       49.10       40.10     25.48 o 
  -8   7   1      241.81      277.59     29.54 o 
  -7   7   1       21.52       58.46     21.84 o 
  -6   7   1      986.94     1221.38    118.60 o 
  -5   7   1       95.96      134.78     16.19 o 
  -4   7   1      534.29      641.75     71.48 o 
  -3   7   1     1104.54     1105.04     54.80 o 
  -2   7   1     1800.66     1833.81    203.76 o 
  -1   7   1      376.32      425.59     42.04 o 
   0   7   1     1090.83     1245.97     37.09 o 
   1   7   1      651.48      758.93     67.70 o 
   2   7   1      400.27      551.91     23.59 o 
   3   7   1     1727.78     1678.36    137.81 o 
   4   7   1      916.58      988.54    161.32 o 
   5   7   1      261.89      248.61     60.71 o 
   6   7   1      318.19      276.64     20.35 o 
   7   7   1        5.15       12.85     21.94 o 
   8   7   1       22.55       19.33     15.85 o 
   9   7   1       23.07       13.87     23.55 o 
  10   7   1       13.91       21.45     27.07 o 
  11   7   1        2.96       16.38     25.87 o 
 -10   8   1        0.97        1.55     23.88 o 
  -9   8   1        2.46       -9.82     23.74 o 
  -8   8   1      117.09       75.68     26.23 o 
  -7   8   1      658.26      631.25     75.08 o 
  -6   8   1      158.49      143.67     41.64 o 
  -5   8   1     2442.15     2218.44    308.26 o 
  -4   8   1       27.53        7.69     13.27 o 
  -3   8   1       94.50       47.57     15.72 o 
  -2   8   1     1402.65     1308.56    138.35 o 
  -1   8   1      426.24      436.51     25.17 o 
   0   8   1     3993.51     4189.05     65.81 o 
   1   8   1      677.08      563.33     46.74 o 
   2   8   1     1868.04     1778.19    158.36 o 
   3   8   1     2470.31     2308.36    211.82 o 
   4   8   1     1000.21      905.21     65.01 o 
   5   8   1      306.90      288.01     81.26 o 
   6   8   1        7.79        9.70     14.63 o 
   7   8   1       70.40       83.22     24.53 o 
   8   8   1       23.71        8.91     15.60 o 
   9   8   1       20.03       18.04     25.24 o 
  10   8   1       21.34       31.65     28.07 o 
 -10   9   1        0.22       -6.22     26.12 o 
  -9   9   1        0.96       15.23     18.81 o 
  -8   9   1        0.21        6.90     24.40 o 
  -7   9   1        2.76       -9.55     21.35 o 
  -6   9   1      313.20      386.93     64.88 o 
  -5   9   1      756.14      958.31    245.67 o 
  -4   9   1     1343.69     1479.89    189.12 o 
  -3   9   1     4289.47     4810.29    509.20 o 
  -2   9   1     5160.98     5461.00    600.53 o 
  -1   9   1     4931.47     5001.13    368.97 o 
   0   9   1      767.13      734.82     32.48 o 
   1   9   1     3718.23     3644.79    257.35 o 
   2   9   1      674.83      717.01     43.65 o 
   3   9   1      276.81      353.93     61.25 o 
   4   9   1      257.57      330.48     52.92 o 
   5   9   1        8.18        4.70     16.62 o 
   6   9   1        8.04       31.67     31.03 o 
   7   9   1      147.13      169.81     35.59 o 
   8   9   1       10.08        9.27     24.07 o 
   9   9   1        8.69       24.89     26.46 o 
  10   9   1        0.50       -5.14     26.33 o 
 -10  10   1        0.42       45.51     32.37 o 
  -9  10   1        0.64       -6.05     24.20 o 
  -8  10   1       41.77       65.72     25.77 o 
  -7  10   1       23.04       23.35     20.78 o 
  -6  10   1       55.46       22.68     22.00 o 
  -5  10   1      312.72      275.69     34.12 o 
  -4  10   1      181.61      198.11     28.34 o 
  -3  10   1      579.32      539.07    103.42 o 
  -2  10   1       73.43       47.98     19.10 o 
  -1  10   1       81.65       46.22     15.56 o 
   0  10   1        4.47      -11.34     18.52 o 
   1  10   1      136.15      131.22     20.57 o 
   2  10   1      125.28      137.29     17.09 o 
   3  10   1      428.18      373.42     69.04 o 
   4  10   1       23.16       18.57     15.89 o 
   5  10   1       44.54       72.57     26.19 o 
   6  10   1       28.23       20.29     20.39 o 
   7  10   1       14.83       26.58     24.26 o 
   8  10   1        7.23       19.63     24.14 o 
   9  10   1        7.75       12.10     26.06 o 
  -9  11   1        3.74       15.38     27.61 o 
  -8  11   1       39.10       51.36     25.62 o 
  -7  11   1       12.63       20.17     24.20 o 
  -6  11   1        0.61       12.26     25.39 o 
  -5  11   1        5.38        0.46     21.69 o 
  -4  11   1       53.61       51.92     23.20 o 
  -3  11   1      419.89      373.59     90.13 o 
  -2  11   1     1071.30     1095.02    142.65 o 
  -1  11   1     1213.80     1293.42     59.50 o 
   0  11   1     2042.20     2240.33     58.87 o 
   1  11   1      113.96      100.15     25.52 o 
   2  11   1        0.64       -3.37     19.75 o 
   3  11   1        1.08       -2.48     14.74 o 
   4  11   1       58.41       33.92     16.05 o 
   5  11   1        9.03       -4.73     14.61 o 
   6  11   1      392.59      366.38     44.86 o 
   7  11   1       62.79       68.10     23.84 o 
   8  11   1       41.86       56.27     26.20 o 
   9  11   1       10.31       -0.64     28.07 o 
  -8  12   1        2.13       10.21     22.63 o 
  -7  12   1       40.55       48.05     25.32 o 
  -6  12   1      139.66       99.17     27.58 o 
  -5  12   1      154.15      103.22     25.28 o 
  -4  12   1       71.87       31.67     22.34 o 
  -3  12   1        3.73       12.25     22.07 o 
  -2  12   1      103.76      142.38     25.04 o 
  -1  12   1      135.32      163.94     25.73 o 
   0  12   1      285.23      317.53     30.01 o 
   1  12   1      402.93      444.83     33.98 o 
   2  12   1      545.77      510.63     49.16 o 
   3  12   1      627.22      636.63    100.60 o 
   4  12   1       84.59      100.38     18.94 o 
   5  12   1      328.03      357.95     26.05 o 
   6  12   1       42.95       68.65     26.89 o 
   7  12   1       14.02       44.72     38.41 o 
   8  12   1       23.10       44.54     27.24 o 
  -8  13   1       11.55       22.19     23.90 o 
  -7  13   1       90.77      123.35     30.89 o 
  -6  13   1       88.26      103.14     28.97 o 
  -5  13   1       98.81      150.58     29.43 o 
  -4  13   1      324.70      421.88    116.05 o 
  -3  13   1      130.82      173.57     28.26 o 
  -2  13   1      155.95      167.47     20.94 o 
  -1  13   1      153.23      161.99     26.40 o 
   0  13   1       93.87      110.99     24.38 o 
   1  13   1       30.58       46.75     22.40 o 
   2  13   1      265.60      312.37     39.97 o 
   3  13   1      131.94      168.71     28.87 o 
   4  13   1      128.73      167.20     36.53 o 
   5  13   1      199.60      259.65     46.74 o 
   6  13   1       74.24       98.24     25.05 o 
   7  13   1        0.03      -23.13     23.83 o 
  -7  14   1        2.00        5.60     27.15 o 
  -6  14   1       15.02       -1.74     22.60 o 
  -5  14   1       88.25       71.07     27.03 o 
  -4  14   1      176.92      164.82     51.17 o 
  -3  14   1        8.00       -2.55     26.06 o 
  -2  14   1       63.92       49.38     23.93 o 
  -1  14   1        0.10        3.75     21.51 o 
   0  14   1        1.80       -8.46     18.25 o 
   1  14   1      104.13      102.27     25.45 o 
   2  14   1      762.97      762.80     44.25 o 
   3  14   1      204.98      192.69     28.07 o 
   4  14   1      102.42       79.87     25.77 o 
   5  14   1        9.69       18.33     24.48 o 
   6  14   1        0.40      -25.91     24.51 o 
   7  14   1       17.23       26.86     28.29 o 
  -6  15   1       24.31       17.47     27.54 o 
  -5  15   1        4.99       30.56     26.30 o 
  -4  15   1      217.50      257.65     70.52 o 
  -3  15   1      119.33      142.82     23.93 o 
  -2  15   1      105.30      129.48     39.49 o 
  -1  15   1      268.36      272.12     31.87 o 
   0  15   1      223.65      245.73     30.98 o 
   1  15   1       63.68       77.80     25.26 o 
   2  15   1      119.39      176.58     30.07 o 
   3  15   1       29.75        6.08     18.18 o 
   4  15   1        5.20       -3.27     24.28 o 
   5  15   1       22.47       -8.76     24.21 o 
  -4  16   1        7.33        0.91     25.81 o 
  -3  16   1       85.24       82.33     28.56 o 
  -2  16   1       34.95       38.68     24.33 o 
  -1  16   1       36.65       74.17     25.36 o 
   0  16   1        4.52       15.66     21.16 o 
   1  16   1       19.38       19.20     23.84 o 
   2  16   1      124.84      113.07     29.22 o 
   3  16   1       85.72       70.38     27.23 o 
   4  16   1        2.98       -5.27     25.16 o 
  -2  17   1       31.35       15.70     26.68 o 
  -1  17   1        8.38       -0.25     24.98 o 
   0  17   1        5.29      -10.64     24.88 o 
   1  17   1        0.00       13.92     26.11 o 
   2  17   1        3.62       -4.15     22.17 o 
 -12   0   2        0.63      -16.39     36.00 o 
 -11   0   2       20.26      -13.43     31.70 o 
 -10   0   2      179.28      124.38     37.61 o 
  -9   0   2       39.74       71.19     34.92 o 
  -8   0   2      184.23      166.02     30.62 o 
  -7   0   2      986.82      877.63     52.12 o 
  -6   0   2      280.90      400.95     31.70 o 
  -5   0   2     1195.83     1039.81     39.89 o 
  -4   0   2     6910.23     6925.59     89.99 o 
  -3   0   2    27623.50    26956.11    149.87 o 
  -1   0   2      404.95      169.78    103.42 o 
   0   0   2      755.36      801.34     17.46 o 
   1   0   2     1812.64     1760.37     20.95 o 
   2   0   2    16745.90    16447.99     98.05 o 
   3   0   2     2728.92     2826.85     56.95 o 
   4   0   2     3619.21     3449.01    139.15 o 
   5   0   2      913.49      847.27     27.40 o 
   6   0   2       97.06       46.47     15.31 o 
   7   0   2        0.63       20.15     20.15 o 
   8   0   2      150.41       87.31     34.65 o 
   9   0   2      290.86      246.34     42.44 o 
  10   0   2        5.17        2.15     34.92 o 
  11   0   2        0.01       -2.69     37.34 o 
 -12   1   2        0.06        0.37     25.36 o 
 -11   1   2        4.47       -0.10     23.15 o 
 -10   1   2       45.37       35.47     23.81 o 
  -9   1   2      162.84      119.44     23.75 o 
  -8   1   2       77.54       34.75     21.56 o 
  -7   1   2       18.77       41.72     15.20 o 
  -6   1   2      120.73      101.31     14.81 o 
  -5   1   2      602.92      658.82     35.83 o 
  -4   1   2      689.10      694.19     18.45 o 
  -3   1   2      117.72       68.20      8.69 o 
  -2   1   2    10918.00    10483.42    200.93 o 
  -1   1   2      719.27      804.12    137.54 o 
   0   1   2    11804.48    11208.93     72.93 o 
   1   1   2    15171.18    14972.55     82.59 o 
   2   1   2      770.66      681.88     45.00 o 
   3   1   2     1978.18     2040.73     49.97 o 
   4   1   2     1771.04     1820.96     68.50 o 
   5   1   2      836.23      915.15     22.03 o 
   6   1   2      108.40      114.53     11.55 o 
   7   1   2       30.51       23.40     12.14 o 
   8   1   2      109.97       90.17     24.02 o 
   9   1   2       24.45      -10.11     22.86 o 
  10   1   2        0.12       -6.63     20.90 o 
  11   1   2        0.69       -5.78     25.45 o 
 -12   2   2        1.20        5.07     26.68 o 
 -11   2   2        0.25       -5.19     23.41 o 
 -10   2   2       52.12       58.66     24.85 o 
  -9   2   2        2.81       -9.05     21.84 o 
  -8   2   2      114.19      145.10     25.10 o 
  -7   2   2        5.98        1.06     14.64 o 
  -6   2   2      474.08      446.22     13.04 o 
  -5   2   2     2027.67     2013.20     35.57 o 
  -4   2   2      231.47      234.30      8.37 o 
  -3   2   2      245.51      266.14      8.47 o 
  -2   2   2    10207.11    10990.86    197.14 o 
  -1   2   2     5140.03     5443.52    446.75 o 
   0   2   2        1.44       16.08     10.07 o 
   1   2   2    17816.37    17866.74    653.05 o 
   2   2   2        0.26        8.10      7.00 o 
   3   2   2     2292.63     2496.88     31.70 o 
   4   2   2       87.97      116.42     22.30 o 
   5   2   2      699.18      715.30     95.90 o 
   6   2   2      328.69      262.39     19.88 o 
   7   2   2      256.36      209.77     33.04 o 
   8   2   2       40.05       43.38     23.72 o 
   9   2   2       41.61       40.57     24.10 o 
  10   2   2        0.01       -8.52     23.60 o 
  11   2   2        0.81       -8.55     25.84 o 
 -12   3   2       10.35       11.26     26.68 o 
 -11   3   2       14.71       16.13     20.96 o 
 -10   3   2        3.15       23.35     28.61 o 
  -9   3   2       17.64       54.04     21.69 o 
  -8   3   2       70.05       10.20     22.03 o 
  -7   3   2      552.07      430.30     23.88 o 
  -6   3   2      347.22      322.12     19.49 o 
  -5   3   2     2596.34     2580.59     54.09 o 
  -4   3   2        5.75       20.67      7.88 o 
  -3   3   2     1096.98      877.78     30.21 o 
  -2   3   2     6403.55     6903.69    181.39 o 
  -1   3   2    22869.42    21643.41   1050.58 o 
   0   3   2    32360.72    31289.67   1629.00 o 
   1   3   2    30655.27    30265.39    951.24 o 
   2   3   2    16201.21    17212.69   1070.65 o 
   3   3   2     1614.08     1764.51    235.46 o 
   4   3   2     2840.24     2900.63    278.17 o 
   5   3   2     1764.68     1748.22     90.40 o 
   6   3   2      270.25      202.13     16.45 o 
   7   3   2      541.86      567.55     66.62 o 
   8   3   2        0.04        8.10     22.87 o 
   9   3   2       27.07       48.41     25.32 o 
  10   3   2       16.73       -8.29     24.31 o 
  11   3   2        2.19       12.80     28.20 o 
 -12   4   2        5.41       11.97     26.77 o 
 -11   4   2        0.05        8.89     24.51 o 
 -10   4   2        1.81      -19.48     23.72 o 
  -9   4   2       12.82       -5.34     21.84 o 
  -8   4   2       98.07      129.14     18.64 o 
  -7   4   2      494.85      541.56     26.91 o 
  -6   4   2      516.73      710.13     46.51 o 
  -5   4   2     3189.38     3418.49    112.79 o 
  -4   4   2     5422.08     5882.83    151.90 o 
  -3   4   2     6563.25     6875.50    233.69 o 
  -2   4   2    17953.77    18817.26    613.56 o 
  -1   4   2     1054.14      959.20     19.89 o 
   0   4   2    25040.01    25149.02    786.43 o 
   1   4   2    11124.80    11092.34    512.15 o 
   2   4   2     1213.87     1283.26    105.04 o 
   3   4   2      191.94      262.35     34.52 o 
   4   4   2      345.82      319.81     73.87 o 
   5   4   2     1127.15     1317.30    113.23 o 
   6   4   2      880.92      791.10     85.29 o 
   7   4   2       78.70       48.94     13.48 o 
   8   4   2      149.90      149.99     26.77 o 
   9   4   2       16.16       39.06     24.09 o 
  10   4   2        2.87       -5.17     25.61 o 
  11   4   2        0.35        0.94     26.30 o 
 -11   5   2        1.45        7.86     24.19 o 
 -10   5   2        0.00        7.23     24.34 o 
  -9   5   2       15.51       30.99     24.09 o 
  -8   5   2      124.91      116.99     18.96 o 
  -7   5   2       32.27       10.56     16.17 o 
  -6   5   2       42.98       50.27     14.34 o 
  -5   5   2      509.73      558.06     25.62 o 
  -4   5   2     1017.42     1061.41     55.40 o 
  -3   5   2      921.09     1032.48     49.36 o 
  -2   5   2      692.47      672.81     53.59 o 
  -1   5   2      145.07      199.22     12.71 o 
   0   5   2      603.44      462.32     24.04 o 
   1   5   2      186.31      174.00     37.07 o 
   2   5   2      118.61       98.53     10.94 o 
   3   5   2      177.35      235.48     28.07 o 
   4   5   2        0.64        6.90     10.88 o 
   5   5   2      383.33      505.29     84.89 o 
   6   5   2      360.88      455.53     45.00 o 
   7   5   2      219.61      265.11     20.66 o 
   8   5   2       28.04       39.82     20.99 o 
   9   5   2      341.57      389.09     48.35 o 
  10   5   2       33.81       25.94     26.54 o 
  11   5   2        3.87       10.75     23.21 o 
 -11   6   2       27.68       25.96     26.50 o 
 -10   6   2       54.87       75.36     35.46 o 
  -9   6   2       41.16       36.38     21.45 o 
  -8   6   2        0.83        1.05     20.12 o 
  -7   6   2       67.90      103.96     22.31 o 
  -6   6   2      126.01      107.43     15.78 o 
  -5   6   2      894.51      907.70     53.63 o 
  -4   6   2     1857.78     1876.25     96.53 o 
  -3   6   2     9292.98    10024.26    555.45 o 
  -2   6   2     1877.09     1728.15    128.54 o 
  -1   6   2     5790.44     6018.78    186.03 o 
   0   6   2     2317.50     2500.84     58.29 o 
   1   6   2      876.17      785.67     40.70 o 
   2   6   2     1595.02     1758.48    167.36 o 
   3   6   2       82.28       71.48     18.00 o 
   4   6   2      702.99      629.74     56.41 o 
   5   6   2       46.88       31.79     18.67 o 
   6   6   2      115.09       99.41     15.21 o 
   7   6   2       31.18       -3.78     16.04 o 
   8   6   2       50.98       84.28     17.72 o 
   9   6   2       26.81       43.41     25.78 o 
  10   6   2       26.07       27.47     26.06 o 
  11   6   2       22.66       52.96     29.18 o 
 -11   7   2       49.97       59.24     28.80 o 
 -10   7   2       45.95       48.52     22.35 o 
  -9   7   2       41.78       36.36     20.04 o 
  -8   7   2       95.02       75.02     38.28 o 
  -7   7   2      370.49      285.51     32.50 o 
  -6   7   2       53.40       25.77     21.48 o 
  -5   7   2       29.36       30.20     11.13 o 
  -4   7   2      373.51      476.75     20.72 o 
  -3   7   2      211.94      280.71     15.75 o 
  -2   7   2     2216.85     2232.52    162.93 o 
  -1   7   2     4212.61     4193.43    146.27 o 
   0   7   2    15399.37    16198.08    213.02 o 
   1   7   2     7857.44     7661.31    450.77 o 
   2   7   2     4740.35     4724.36    440.43 o 
   3   7   2     3024.26     3144.33    449.43 o 
   4   7   2     2436.95     2513.71    306.11 o 
   5   7   2      336.36      334.93    102.62 o 
   6   7   2       14.26       34.42     19.07 o 
   7   7   2       10.53        8.18     16.55 o 
   8   7   2        0.72        7.41     16.25 o 
   9   7   2       58.98      110.29     28.15 o 
  10   7   2        0.03       -3.35     25.97 o 
 -11   8   2       24.22       18.40     27.79 o 
 -10   8   2        0.46        8.81     24.62 o 
  -9   8   2       83.42      107.42     27.00 o 
  -8   8   2      229.08      307.09     50.10 o 
  -7   8   2        1.42        8.88     21.73 o 
  -6   8   2      815.19     1117.28    216.25 o 
  -5   8   2      304.30      426.84     46.21 o 
  -4   8   2       83.54      119.20     21.61 o 
  -3   8   2      660.62      812.66     62.38 o 
  -2   8   2      182.37      215.88     32.50 o 
  -1   8   2      194.84      202.59     16.83 o 
   0   8   2       16.99       26.41     13.07 o 
   1   8   2      662.07      669.81     25.74 o 
   2   8   2      539.39      547.79     41.24 o 
   3   8   2       38.33       41.17     13.82 o 
   4   8   2      450.94      510.41     43.12 o 
   5   8   2       28.11       52.38     16.79 o 
   6   8   2        0.00        6.97     14.43 o 
   7   8   2       54.01       46.88     20.92 o 
   8   8   2        0.20       -9.61     16.51 o 
   9   8   2       24.00       24.75     25.81 o 
  10   8   2        3.27       15.41     25.97 o 
 -10   9   2        0.70       -4.63     24.36 o 
  -9   9   2        0.06       12.26     24.29 o 
  -8   9   2       22.34        2.00     23.90 o 
  -7   9   2      404.84      385.52     76.96 o 
  -6   9   2       69.86       60.33     20.96 o 
  -5   9   2     1157.00     1157.32    182.27 o 
  -4   9   2     1186.43     1142.39    173.67 o 
  -3   9   2      247.78      184.69     24.85 o 
  -2   9   2       59.76       47.57     15.75 o 
  -1   9   2        3.00        5.54     16.56 o 
   0   9   2     1114.26     1235.52     49.31 o 
   1   9   2     1651.51     1618.44    120.21 o 
   2   9   2     1565.29     1533.43    225.79 o 
   3   9   2      223.63      228.48     35.33 o 
   4   9   2      123.76      103.98     17.03 o 
   5   9   2      263.51      279.31     35.19 o 
   6   9   2        0.43        4.47     10.24 o 
   7   9   2       35.26       45.55     23.03 o 
   8   9   2       50.22       57.41     19.82 o 
   9   9   2       17.63       19.60     26.78 o 
  10   9   2       23.10       19.44     26.92 o 
 -10  10   2        0.96        3.42     26.95 o 
  -9  10   2        7.04       -5.94     21.77 o 
  -8  10   2        7.31        5.17     23.09 o 
  -7  10   2       39.78       34.05     21.64 o 
  -6  10   2        6.02       38.03     21.94 o 
  -5  10   2      579.98      626.85    118.87 o 
  -4  10   2      837.86      932.71    131.23 o 
  -3  10   2     2017.12     1965.72    234.12 o 
  -2  10   2     2827.48     2528.73    289.32 o 
  -1  10   2     1869.10     1916.18     81.80 o 
   0  10   2      297.18      295.68     20.62 o 
   1  10   2       67.32       97.04     16.79 o 
   2  10   2       28.35       10.63     14.96 o 
   3  10   2      264.26      212.36     37.88 o 
   4  10   2      417.89      312.18     40.70 o 
   5  10   2       22.01       17.23     16.38 o 
   6  10   2      268.88      253.37     32.50 o 
   7  10   2        9.01       10.78     24.31 o 
   8  10   2        1.14        4.37     18.83 o 
   9  10   2       11.08       26.05     26.14 o 
  -9  11   2        1.69        4.99     26.57 o 
  -8  11   2       15.76       27.66     43.65 o 
  -7  11   2       44.57       29.32     24.57 o 
  -6  11   2        1.70        7.20     22.76 o 
  -5  11   2       74.38      109.61     26.73 o 
  -4  11   2       62.57       74.67     27.40 o 
  -3  11   2      131.38      182.86     47.41 o 
  -2  11   2      299.09      303.25     61.38 o 
  -1  11   2      422.90      470.91     32.16 o 
   0  11   2     1101.15     1211.55     45.30 o 
   1  11   2      898.76      888.37     64.33 o 
   2  11   2      658.80      651.18     78.84 o 
   3  11   2     1044.74     1073.86    196.64 o 
   4  11   2       91.95      127.14     18.66 o 
   5  11   2      362.97      444.39     96.31 o 
   6  11   2        4.98        9.32     22.63 o 
   7  11   2       12.34        8.83     25.51 o 
   8  11   2        0.23       11.12     25.56 o 
   9  11   2        0.20       -4.29     25.30 o 
  -9  12   2        0.03       19.12     24.75 o 
  -8  12   2       11.72       10.37     23.21 o 
  -7  12   2       37.09       29.64     24.97 o 
  -6  12   2       52.04       20.58     24.59 o 
  -5  12   2        0.46      -22.05     20.69 o 
  -4  12   2       23.24       -0.78     21.59 o 
  -3  12   2      277.06      220.41     28.67 o 
  -2  12   2      236.60      197.76     27.96 o 
  -1  12   2       48.36       34.21     21.91 o 
   0  12   2       79.72       43.26     22.63 o 
   1  12   2       92.10       94.60     22.45 o 
   2  12   2      101.53      129.09     36.13 o 
   3  12   2      420.02      356.10     63.13 o 
   4  12   2      140.30      125.27     19.87 o 
   5  12   2      100.81      100.42     19.44 o 
   6  12   2      149.11      149.89     39.22 o 
   7  12   2        1.32      -11.45     24.78 o 
   8  12   2        0.99      -30.71     25.11 o 
  -8  13   2        3.63        3.97     26.92 o 
  -7  13   2        6.18       11.51     25.97 o 
  -6  13   2       75.70       78.38     26.77 o 
  -5  13   2       55.71       25.43     23.44 o 
  -4  13   2       68.95       21.05     20.85 o 
  -3  13   2      177.99      270.24     31.00 o 
  -2  13   2      115.43      135.43     21.54 o 
  -1  13   2      288.87      290.39     39.49 o 
   0  13   2      969.84     1020.56     46.34 o 
   1  13   2      612.89      591.43     36.80 o 
   2  13   2      649.76      595.90     64.74 o 
   3  13   2      242.47      243.61     23.24 o 
   4  13   2       20.81       19.77     17.66 o 
   5  13   2       12.00       20.68     17.85 o 
   6  13   2       43.51       49.31     26.80 o 
   7  13   2       45.85       50.47     32.24 o 
  -7  14   2      140.81      176.86     34.44 o 
  -6  14   2      127.21      134.52     34.92 o 
  -5  14   2       72.24       69.06     24.06 o 
  -4  14   2      413.51      463.55     80.99 o 
  -3  14   2      275.68      297.62     33.10 o 
  -2  14   2       39.25       38.43     24.04 o 
  -1  14   2      158.44      166.76     27.79 o 
   0  14   2       40.75       48.88     21.35 o 
   1  14   2       90.39       91.50     23.42 o 
   2  14   2      239.73      283.40     32.58 o 
   3  14   2        7.33        4.70     19.72 o 
   4  14   2        2.56       -0.59     19.67 o 
   5  14   2       12.56        6.50     22.98 o 
   6  14   2       32.52       25.93     27.08 o 
  -6  15   2       54.67       74.06     29.82 o 
  -5  15   2       22.81       31.11     26.44 o 
  -4  15   2       47.90       48.89     26.21 o 
  -3  15   2       83.71       98.80     21.15 o 
  -2  15   2      146.93      178.25     27.80 o 
  -1  15   2       79.55       83.44     26.86 o 
   0  15   2       26.41       18.52     23.65 o 
   1  15   2       10.40       16.27     23.91 o 
   2  15   2        3.88       -6.42     27.27 o 
   3  15   2       20.78       45.86     19.68 o 
   4  15   2        0.46        8.22     24.48 o 
   5  15   2        2.40       15.53     26.92 o 
  -4  16   2       13.56       -3.71     27.17 o 
  -3  16   2      203.02      175.59     29.71 o 
  -2  16   2       81.63       84.24     27.80 o 
  -1  16   2       70.21       45.42     26.11 o 
   0  16   2       22.77        7.26     24.21 o 
   1  16   2       32.93       10.32     26.31 o 
   2  16   2        4.15      -18.39     24.31 o 
   3  16   2       18.64        6.17     24.33 o 
   4  16   2       21.89        3.57     26.39 o 
  -2  17   2        7.83       11.07     22.59 o 
  -1  17   2        0.43      -21.67     23.33 o 
   0  17   2       24.19       42.86     24.83 o 
   1  17   2       41.48       46.19     28.01 o 
 -12   1   3        0.12      -13.22     22.07 o 
 -11   1   3        8.75       22.71     33.58 o 
 -10   1   3       37.36       56.15     25.07 o 
  -9   1   3       16.09        8.51     22.01 o 
  -8   1   3        9.19       19.06     16.43 o 
  -7   1   3      470.22      457.21     19.83 o 
  -6   1   3       25.00        0.24      7.70 o 
  -5   1   3     4387.04     4504.88     58.28 o 
  -4   1   3     4059.67     4058.87    105.43 o 
  -3   1   3     4724.75     4628.54     89.59 o 
  -2   1   3      514.49      555.13     24.93 o 
  -1   1   3      617.51      653.19     27.72 o 
   0   1   3     1666.85     1676.01     18.49 o 
   1   1   3       35.29       41.46      5.88 o 
   2   1   3       15.76       41.11      9.67 o 
   3   1   3     6668.95     6985.55     79.78 o 
   4   1   3      546.58      516.27     59.10 o 
   5   1   3      416.86      349.18     37.34 o 
   6   1   3       13.61       -3.49     10.06 o 
   7   1   3       13.32       -5.48     12.25 o 
   8   1   3       69.71       20.34     22.59 o 
   9   1   3       29.78        9.47     22.82 o 
  10   1   3        6.14       -8.74     24.89 o 
  11   1   3        0.02      -14.69     27.25 o 
 -12   2   3        0.63       15.18     27.54 o 
 -11   2   3       18.84       55.94     24.34 o 
 -10   2   3       10.21        1.22     20.46 o 
  -9   2   3        5.80       -9.59     21.46 o 
  -8   2   3      181.12      132.42     18.34 o 
  -7   2   3        1.37       -0.76     13.29 o 
  -6   2   3      575.44      696.94     26.16 o 
  -5   2   3     1084.13     1103.25     33.31 o 
  -4   2   3      471.76      480.18     14.83 o 
  -3   2   3     9827.95     9943.48    204.02 o 
  -2   2   3    12032.65    12031.22    140.44 o 
  -1   2   3    76775.19    24552.71  11506.71 o 
   0   2   3    38561.94    27023.74   2146.66 o 
   1   2   3    19693.93    19455.94    655.60 o 
   2   2   3    14185.27    14865.86    474.41 o 
   3   2   3     3293.50     3346.07    158.49 o 
   4   2   3     5534.84     6098.21    969.91 o 
   5   2   3      212.24      232.63     13.26 o 
   6   2   3       20.69       16.71      7.84 o 
   7   2   3       17.57        9.76     11.67 o 
   8   2   3        4.60       -9.62     21.72 o 
   9   2   3        5.39       -4.82     23.08 o 
  10   2   3        4.39       -8.64     24.86 o 
  11   2   3        0.87       15.67     27.82 o 
 -12   3   3        2.22       13.57     27.25 o 
 -11   3   3        0.04       -9.91     22.14 o 
 -10   3   3       45.38       11.32     23.63 o 
  -9   3   3      128.69      105.95     23.94 o 
  -8   3   3       21.77       26.96     17.19 o 
  -7   3   3      364.28      453.85     42.20 o 
  -6   3   3       23.02       47.56     14.37 o 
  -5   3   3      525.18      585.28     24.41 o 
  -4   3   3       78.81      102.89     11.75 o 
  -3   3   3     1016.50     1053.94     47.11 o 
  -2   3   3     1523.67     1683.38     49.90 o 
  -1   3   3    13300.95    13621.07    372.61 o 
   0   3   3     3900.19     3962.92    194.36 o 
   1   3   3       51.82       52.43      8.13 o 
   2   3   3      610.85      658.63     53.19 o 
   3   3   3       42.09       39.81      8.22 o 
   4   3   3      108.89       91.67     19.21 o 
   5   3   3      847.98      921.61    102.48 o 
   6   3   3        3.06        3.72     10.32 o 
   7   3   3      165.08      110.68     15.58 o 
   8   3   3      288.66      347.69     32.01 o 
   9   3   3      217.12      224.90     30.35 o 
  10   3   3        5.35        4.52     25.45 o 
  11   3   3        1.27       32.45     28.17 o 
 -12   4   3        0.33      -25.98     26.11 o 
 -11   4   3        0.12        9.20     20.94 o 
 -10   4   3        0.01       -4.23     20.57 o 
  -9   4   3       27.46       16.37     18.27 o 
  -8   4   3        3.82       -1.48     16.79 o 
  -7   4   3      307.53      307.06     26.21 o 
  -6   4   3      110.32      151.38     16.72 o 
  -5   4   3      430.71      478.54     20.69 o 
  -4   4   3        7.10       17.38     11.06 o 
  -3   4   3     3827.98     4048.21    198.10 o 
  -2   4   3     2288.94     2365.80    105.98 o 
  -1   4   3     4200.43     4615.01    200.75 o 
   0   4   3     2379.25     2495.51    236.80 o 
   1   4   3    11612.82    12222.54    914.43 o 
   2   4   3     3416.04     3596.41    319.94 o 
   3   4   3       92.27      140.75     12.23 o 
   4   4   3       10.84        7.28      8.52 o 
   5   4   3       20.75       23.42      9.24 o 
   6   4   3      106.51      111.08     12.78 o 
   7   4   3      112.84      127.49     17.82 o 
   8   4   3      182.61      122.35     22.03 o 
   9   4   3       59.04       74.54     26.30 o 
  10   4   3        0.37       -5.63     25.08 o 
  11   4   3       10.98       25.56     28.18 o 
 -12   5   3        7.73        6.23     27.57 o 
 -11   5   3        6.21       14.68     26.00 o 
 -10   5   3      160.05      177.44     28.08 o 
  -9   5   3      164.11      162.67     21.95 o 
  -8   5   3      128.16       95.04     17.23 o 
  -7   5   3       35.58       48.15     15.23 o 
  -6   5   3     1709.47     1832.22     80.45 o 
  -5   5   3     6099.91     6898.35    364.31 o 
  -4   5   3     3587.06     3830.68    177.30 o 
  -3   5   3     6682.53     7319.24    302.72 o 
  -2   5   3     4613.55     4804.14    195.68 o 
  -1   5   3    10367.31    10815.62    275.96 o 
   0   5   3     1772.01     1862.09    105.30 o 
   1   5   3      398.37      365.46     29.42 o 
   2   5   3     1096.14     1040.06    102.62 o 
   3   5   3     1768.34     1741.79    172.20 o 
   4   5   3     1517.67     1394.56    141.03 o 
   5   5   3      566.18      531.51    153.52 o 
   6   5   3        5.71       -3.05     10.68 o 
   7   5   3       35.46        5.12     14.34 o 
   8   5   3        8.27        6.85     15.17 o 
   9   5   3       75.90       57.03     26.19 o 
  10   5   3        0.39       -0.60     25.41 o 
  11   5   3        3.70       27.24     28.38 o 
 -11   6   3       31.18       45.50     24.36 o 
 -10   6   3       35.54       21.25     21.88 o 
  -9   6   3       58.13       39.95     22.44 o 
  -8   6   3      145.42      126.59     26.12 o 
  -7   6   3        0.95        0.86     15.10 o 
  -6   6   3       63.25       39.62     13.68 o 
  -5   6   3      670.34      862.87     54.89 o 
  -4   6   3      758.11      894.04     61.22 o 
  -3   6   3     1746.43     1831.14     82.16 o 
  -2   6   3     9917.39    10180.96    363.56 o 
  -1   6   3     1029.73      828.93     42.47 o 
   0   6   3     3173.34     2900.51     93.95 o 
   1   6   3     3408.33     3114.40    187.78 o 
   2   6   3     6233.97     6288.92    643.65 o 
   3   6   3      120.15      121.21     13.09 o 
   4   6   3     1869.98     2182.07    278.17 o 
   5   6   3      513.54      615.98    121.29 o 
   6   6   3       69.73      122.27     14.30 o 
   7   6   3       81.81      105.12     18.74 o 
   8   6   3       14.61       33.57     17.49 o 
   9   6   3        8.90        9.73     24.83 o 
  10   6   3        6.12        2.12     26.35 o 
 -11   7   3       18.68       19.53     28.13 o 
 -10   7   3        0.60       16.61     24.91 o 
  -9   7   3        8.58       17.30     23.33 o 
  -8   7   3      496.99      541.03     47.28 o 
  -7   7   3       21.72        4.54     18.99 o 
  -6   7   3       80.02       45.79     21.10 o 
  -5   7   3        1.68       23.15     14.13 o 
  -4   7   3      551.65      557.67     27.93 o 
  -3   7   3       51.68       45.76     11.39 o 
  -2   7   3     1291.22     1203.85     64.29 o 
  -1   7   3      165.10      176.00     15.65 o 
   0   7   3       40.01       34.70     12.84 o 
   1   7   3      273.33      301.87     20.95 o 
   2   7   3     1100.85     1158.57    130.29 o 
   3   7   3      307.03      311.89     32.24 o 
   4   7   3      628.86      571.44    101.68 o 
   5   7   3      456.67      436.24     51.58 o 
   6   7   3      146.25       73.49     17.33 o 
   7   7   3        1.02       12.08     16.70 o 
   8   7   3        0.62        0.24     16.50 o 
   9   7   3        0.01       20.98     25.65 o 
  10   7   3        9.37        5.13     26.08 o 
 -11   8   3        2.39       29.87     28.42 o 
 -10   8   3       12.58       -5.17     25.26 o 
  -9   8   3        1.97        9.32     24.09 o 
  -8   8   3       65.85       87.70     25.89 o 
  -7   8   3        4.77        5.22     21.35 o 
  -6   8   3      287.81      368.13     81.80 o 
  -5   8   3      106.89       59.99     24.98 o 
  -4   8   3      111.56      218.08     21.45 o 
  -3   8   3      307.10      389.42     24.85 o 
  -2   8   3     3158.28     3341.93    312.42 o 
  -1   8   3     5904.93     5833.39    232.18 o 
   0   8   3     9075.50     9251.68    247.41 o 
   1   8   3     6298.98     6510.52    539.15 o 
   2   8   3     2656.40     2760.86    319.68 o 
   3   8   3      241.01      319.57     54.53 o 
   4   8   3      226.47      263.48     37.47 o 
   5   8   3        4.78      -12.81     13.23 o 
   6   8   3       22.14       31.75     13.28 o 
   7   8   3      100.94       83.88     18.38 o 
   8   8   3       36.77       29.66     18.17 o 
   9   8   3        1.41        6.31     25.43 o 
  10   8   3        2.29       -2.25     25.75 o 
 -10   9   3       55.16       17.61     26.90 o 
  -9   9   3        8.42       13.44     21.67 o 
  -8   9   3        3.92        6.95     23.60 o 
  -7   9   3      105.20      150.78     26.78 o 
  -6   9   3      463.18      535.96     79.38 o 
  -5   9   3      948.63      910.02    153.66 o 
  -4   9   3     1248.51     1180.81    114.44 o 
  -3   9   3      321.19      257.89     30.89 o 
  -2   9   3        2.88       25.74     18.08 o 
  -1   9   3      924.23      873.43     45.93 o 
   0   9   3       16.67       28.51     13.95 o 
   1   9   3      126.11      115.67     15.00 o 
   2   9   3      543.32      484.29     73.20 o 
   3   9   3     1288.02     1165.47    174.34 o 
   4   9   3      519.05      462.37    101.14 o 
   5   9   3      136.44      149.01     23.37 o 
   6   9   3      831.55      820.95    184.42 o 
   7   9   3      123.86      125.32     20.38 o 
   8   9   3        0.08        7.82     18.42 o 
   9   9   3        1.58       -3.58     26.33 o 
 -10  10   3        5.85       -7.82     27.11 o 
  -9  10   3        0.02      -18.12     23.71 o 
  -8  10   3       80.30       78.31     25.99 o 
  -7  10   3      544.75      596.62    125.99 o 
  -6  10   3       28.16       24.75     22.65 o 
  -5  10   3      343.62      340.87     36.40 o 
  -4  10   3      258.96      267.67     59.50 o 
  -3  10   3        0.64      -20.56     16.94 o 
  -2  10   3        0.59       12.78     19.11 o 
  -1  10   3       97.50       94.00     19.25 o 
   0  10   3      148.77      144.58     29.26 o 
   1  10   3       12.44       17.13     15.41 o 
   2  10   3      140.09      143.92     35.19 o 
   3  10   3      358.48      378.97     53.46 o 
   4  10   3       20.25       48.14     17.58 o 
   5  10   3      276.27      364.50     66.22 o 
   6  10   3        6.42       25.68     16.21 o 
   7  10   3       25.58       56.99     25.49 o 
   8  10   3        1.11       -5.31     19.23 o 
   9  10   3        1.56       -9.80     26.08 o 
  -9  11   3        2.73      -16.90     24.76 o 
  -8  11   3      125.15      134.84     43.25 o 
  -7  11   3        4.64       -2.91     23.85 o 
  -6  11   3       33.21       28.99     23.28 o 
  -5  11   3      368.95      286.05     66.35 o 
  -4  11   3      681.71      682.15     88.52 o 
  -3  11   3     1165.08     1055.31    135.79 o 
  -2  11   3     1132.33      992.56    127.33 o 
  -1  11   3        4.18        8.52     20.59 o 
   0  11   3       38.39       41.56     17.57 o 
   1  11   3      244.53      198.55     21.39 o 
   2  11   3       18.96       14.98     14.25 o 
   3  11   3      875.03      719.58     99.39 o 
   4  11   3     1347.66     1187.57    172.20 o 
   5  11   3        3.73       19.91     16.62 o 
   6  11   3       20.78       31.46     17.10 o 
   7  11   3        0.09        4.95     25.30 o 
   8  11   3        0.12       -7.76     19.74 o 
  -9  12   3        0.43       12.22     23.78 o 
  -8  12   3        3.73       43.52     27.41 o 
  -7  12   3       27.24       33.58     25.26 o 
  -6  12   3       21.13       39.92     22.49 o 
  -5  12   3       69.60       91.84     24.75 o 
  -4  12   3      134.93      200.00     30.09 o 
  -3  12   3      727.62      892.32    122.36 o 
  -2  12   3     1228.02     1322.58    180.66 o 
  -1  12   3      861.58      953.12     59.64 o 
   0  12   3     1638.90     1738.74     55.73 o 
   1  12   3     1435.60     1467.52     53.00 o 
   2  12   3      263.28      295.74     55.20 o 
   3  12   3     1096.21     1145.64    199.19 o 
   4  12   3       52.00       88.82     18.47 o 
   5  12   3        0.43        9.18     16.79 o 
   6  12   3       17.75       40.98     25.92 o 
   7  12   3        9.62        1.96     25.87 o 
   8  12   3        0.03       -6.49     21.09 o 
  -8  13   3        9.36        6.02     24.30 o 
  -7  13   3        8.51       25.38     26.79 o 
  -6  13   3        4.07       -8.49     23.31 o 
  -5  13   3        7.91       -9.15     22.98 o 
  -4  13   3        1.79        3.36     23.72 o 
  -3  13   3        4.26      -17.56     21.42 o 
  -2  13   3        0.87       -6.91     18.81 o 
  -1  13   3        0.25       -1.83     21.08 o 
   0  13   3       73.89       68.81     20.97 o 
   1  13   3        0.86       -8.11     17.29 o 
   2  13   3       31.69       31.47     14.64 o 
   3  13   3        9.16       27.49     16.21 o 
   4  13   3       91.82       91.49     32.10 o 
   5  13   3       17.57       27.28     18.69 o 
   6  13   3       15.95       13.67     25.34 o 
   7  13   3       20.14       21.64     30.76 o 
  -7  14   3       38.63       61.43     30.55 o 
  -6  14   3       53.46       51.03     28.21 o 
  -5  14   3        5.97      -13.69     24.22 o 
  -4  14   3       40.87       52.32     26.22 o 
  -3  14   3        0.09        2.81     23.28 o 
  -2  14   3       26.97       19.95     22.57 o 
  -1  14   3      172.75      157.61     27.47 o 
   0  14   3      294.68      290.54     31.25 o 
   1  14   3       47.87       40.06     23.25 o 
   2  14   3        3.63       -7.98     22.52 o 
   3  14   3        2.01        7.25     18.21 o 
   4  14   3        0.08       -5.31     18.30 o 
   5  14   3        0.33       16.75     34.79 o 
   6  14   3        1.15       14.11     26.39 o 
  -6  15   3      121.03       89.33     29.87 o 
  -5  15   3      123.76      137.63     31.42 o 
  -4  15   3      105.04       98.00     30.09 o 
  -3  15   3      230.38      159.31     23.52 o 
  -2  15   3       98.34       74.53     24.98 o 
  -1  15   3        5.67        6.78     23.64 o 
   0  15   3        0.48      -10.16     22.33 o 
   1  15   3        8.93        5.65     24.04 o 
   2  15   3        1.46       13.06     26.21 o 
   3  15   3       56.10       33.49     21.65 o 
   4  15   3      100.73       71.97     27.30 o 
   5  15   3       51.39       45.86     27.04 o 
  -4  16   3        3.54       -1.25     26.54 o 
  -3  16   3       56.03      107.14     29.82 o 
  -2  16   3      103.11      116.69     28.87 o 
  -1  16   3       61.07       92.34     29.13 o 
   0  16   3      101.18      118.59     27.65 o 
   1  16   3       62.07       95.00     29.05 o 
   2  16   3        4.75       -0.17     25.62 o 
   3  16   3       83.96       95.22     29.91 o 
  -2  17   3        0.69       15.87     25.42 o 
  -1  17   3        0.61      -19.90     24.17 o 
   0  17   3        0.03       -9.00     24.50 o 
   1  17   3       61.73       44.24     28.08 o 
 -12   0   4        0.05       42.98     39.76 o 
 -11   0   4       57.77       78.44     39.49 o 
 -10   0   4       13.28       25.79     32.24 o 
  -9   0   4        4.69       38.41     32.24 o 
  -8   0   4       15.12       56.99     21.64 o 
  -7   0   4      881.35      796.59     43.79 o 
  -6   0   4     1368.40     1313.98    146.54 o 
  -5   0   4     9577.82    10051.23    789.79 o 
  -4   0   4     1659.78     1650.11     99.13 o 
  -3   0   4       33.23       28.96     13.57 o 
  -2   0   4     2750.20     2600.47   1065.81 o 
  -1   0   4      561.90      459.85     10.57 o 
   0   0   4     4013.32     3856.52     56.41 o 
   1   0   4    43316.95    35063.85   2036.79 o 
   2   0   4    15009.17    16001.78    149.63 o 
   3   0   4     1588.00     1675.75     32.50 o 
   4   0   4     4317.46     4212.73     56.68 o 
   5   0   4     1739.81     1812.75     41.37 o 
   6   0   4      732.54      665.41     43.79 o 
   7   0   4      788.32      767.76     36.00 o 
   8   0   4      358.33      329.88     44.32 o 
   9   0   4       17.80       -0.81     32.50 o 
  10   0   4        0.60       15.58     34.92 o 
  11   0   4        2.84       11.28     40.30 o 
 -12   1   4        9.68       -5.41     24.20 o 
 -11   1   4       35.73       43.91     25.52 o 
 -10   1   4      201.78      197.95     25.64 o 
  -9   1   4       49.63       42.68     17.42 o 
  -8   1   4       45.56       23.44     14.45 o 
  -7   1   4       61.88       45.63     13.70 o 
  -6   1   4     1197.71     1433.27     58.68 o 
  -5   1   4     1055.47     1108.05     41.91 o 
  -4   1   4      668.73      606.93     22.18 o 
  -3   1   4     8249.29     8040.67    367.42 o 
  -2   1   4     3500.60     3003.15    710.72 o 
  -1   1   4    19966.06    19684.61    226.32 o 
   0   1   4    14214.58    13806.50    242.44 o 
   1   1   4    14378.83    14314.78    132.44 o 
   2   1   4      498.41      448.90     12.06 o 
   3   1   4      101.39       87.09      9.20 o 
   4   1   4      201.27      228.97     12.82 o 
   5   1   4        5.95        9.73     12.89 o 
   6   1   4        1.89       -1.01      9.96 o 
   7   1   4      104.59       77.69     14.14 o 
   8   1   4      452.42      544.38     35.71 o 
   9   1   4       67.18       68.37     25.45 o 
  10   1   4        1.99       11.67     26.00 o 
  11   1   4        3.82       12.50     29.02 o 
 -12   2   4        3.85        7.72     24.55 o 
 -11   2   4        0.09        9.72     24.86 o 
 -10   2   4        0.13       14.34     28.34 o 
  -9   2   4       17.41       16.08     18.07 o 
  -8   2   4       65.65       47.55     17.30 o 
  -7   2   4       72.41       29.13     12.46 o 
  -6   2   4       81.23      144.53     13.79 o 
  -5   2   4       13.92       69.60     13.31 o 
  -4   2   4      258.65      181.55     14.93 o 
  -3   2   4      357.02      328.42     14.85 o 
  -2   2   4    10851.48    10946.54     68.90 o 
  -1   2   4     3128.31     2899.73    305.38 o 
   0   2   4      711.14      798.26     26.46 o 
   1   2   4     3731.57     4057.18    136.33 o 
   2   2   4     1817.13     1922.90     52.12 o 
   3   2   4     1537.39     1674.15     25.24 o 
   4   2   4      134.31      121.67     17.19 o 
   5   2   4        9.93       26.62      9.67 o 
   6   2   4      125.28      183.85     36.53 o 
   7   2   4      510.08      535.54     54.00 o 
   8   2   4        0.74      -11.09     21.64 o 
   9   2   4        9.33      -17.46     22.98 o 
  10   2   4        0.99        8.04     25.92 o 
  11   2   4        0.33      -20.78     27.06 o 
 -12   3   4        1.19       15.34     27.58 o 
 -11   3   4       22.47       13.19     22.40 o 
 -10   3   4      111.62       45.89     22.33 o 
  -9   3   4       29.72        4.75     17.90 o 
  -8   3   4       13.18       42.78     16.94 o 
  -7   3   4        8.28        5.60     13.97 o 
  -6   3   4      126.53      131.45     14.16 o 
  -5   3   4       41.95       57.10     11.33 o 
  -4   3   4     5110.46     5330.83    150.71 o 
  -3   3   4    16458.91    17849.54    409.36 o 
  -2   3   4    18656.95    18849.50    289.98 o 
  -1   3   4    40518.66    30993.50   7165.68 o 
   0   3   4      127.41      211.62      7.91 o 
   1   3   4      995.66      984.67     63.67 o 
   2   3   4     1849.38     1889.42    103.96 o 
   3   3   4      121.87      119.91     10.56 o 
   4   3   4        0.29       11.47      9.52 o 
   5   3   4       18.79       22.13     10.36 o 
   6   3   4      374.74      287.09     46.21 o 
   7   3   4        2.63       10.79     16.12 o 
   8   3   4       44.98       -2.24     13.70 o 
   9   3   4        0.12        8.12     23.14 o 
  10   3   4        0.09        7.89     25.70 o 
  11   3   4        0.48        6.74     28.08 o 
 -12   4   4        0.01      -18.69     26.31 o 
 -11   4   4        2.67       17.99     23.10 o 
 -10   4   4        0.23       -4.61     18.12 o 
  -9   4   4        8.34      -10.75     17.25 o 
  -8   4   4      122.58      115.83     19.72 o 
  -7   4   4      387.51      393.96     26.12 o 
  -6   4   4      699.86      717.13     55.24 o 
  -5   4   4      166.57      219.69     13.96 o 
  -4   4   4      860.19      987.11     35.32 o 
  -3   4   4       61.47       61.31      7.98 o 
  -2   4   4     1342.47     1439.38     87.20 o 
  -1   4   4     1459.29     1433.75     48.00 o 
   0   4   4     5922.92     5785.55    421.35 o 
   1   4   4     6086.10     6341.58    349.90 o 
   2   4   4     1985.46     2018.76    176.63 o 
   3   4   4     9756.89    11299.96    829.95 o 
   4   4   4      708.00      705.08     51.85 o 
   5   4   4      278.03      282.92     22.57 o 
   6   4   4       65.31       67.33     21.22 o 
   7   4   4      233.40      260.37     36.40 o 
   8   4   4       58.98       73.80     17.48 o 
   9   4   4       37.22       31.10     25.35 o 
  10   4   4        3.24        9.25     26.49 o 
  11   4   4        5.09       -2.53     28.83 o 
 -12   5   4       13.87       31.85     28.45 o 
 -11   5   4        9.08       13.95     25.55 o 
 -10   5   4        8.74        9.96     24.90 o 
  -9   5   4       47.59       40.84     17.68 o 
  -8   5   4      187.88      162.46     19.79 o 
  -7   5   4      231.06      276.91     20.60 o 
  -6   5   4      161.37      263.85     21.45 o 
  -5   5   4       16.11       71.10     18.53 o 
  -4   5   4     1977.02     2344.83    138.70 o 
  -3   5   4      237.72      235.68     11.11 o 
  -2   5   4      198.23      189.79     16.18 o 
  -1   5   4     3919.01     3772.99    144.62 o 
   0   5   4     1334.46     1577.11    167.36 o 
   1   5   4     1651.21     2215.22    215.85 o 
   2   5   4      220.24      288.93     38.55 o 
   3   5   4       15.14        3.75     15.18 o 
   4   5   4      253.13      315.57     23.91 o 
   5   5   4       66.25       92.44     14.37 o 
   6   5   4       19.88       34.40      8.84 o 
   7   5   4       39.39       28.45     22.30 o 
   8   5   4      341.84      360.56     24.85 o 
   9   5   4        3.16        6.37     24.59 o 
  10   5   4        0.11       13.46     33.85 o 
 -11   6   4        3.01       26.59     27.03 o 
 -10   6   4        5.53       -5.67     24.75 o 
  -9   6   4       27.29       63.16     25.46 o 
  -8   6   4       17.43       15.08     17.94 o 
  -7   6   4       20.83        3.83     14.52 o 
  -6   6   4      442.74      380.84     29.34 o 
  -5   6   4      572.80      501.43     41.94 o 
  -4   6   4      344.82      271.65     16.39 o 
  -3   6   4      497.24      426.74     15.84 o 
  -2   6   4        9.26       46.65     12.43 o 
  -1   6   4      176.14      177.86     13.48 o 
   0   6   4     2685.01     2736.44     84.37 o 
   1   6   4     1806.60     1757.61    101.95 o 
   2   6   4     2946.97     2996.86    307.59 o 
   3   6   4     3624.60     3587.91    450.77 o 
   4   6   4      579.42      506.84     74.95 o 
   5   6   4      295.87      217.49     33.45 o 
   6   6   4      203.55      104.25     41.50 o 
   7   6   4       74.39       51.24     17.24 o 
   8   6   4       50.11       32.65     22.03 o 
   9   6   4       49.48       34.52     26.80 o 
  10   6   4        8.81       41.38     27.11 o 
 -11   7   4        1.36       11.99     26.19 o 
 -10   7   4       40.05       25.78     25.70 o 
  -9   7   4       22.21       -8.70     25.12 o 
  -8   7   4      198.53      238.66     27.88 o 
  -7   7   4       27.78       69.52     23.75 o 
  -6   7   4       24.88       48.52     16.45 o 
  -5   7   4      571.00      686.88     57.42 o 
  -4   7   4     1994.12     2362.63    168.43 o 
  -3   7   4     4839.19     5040.95    277.72 o 
  -2   7   4    10831.80    11449.56    424.88 o 
  -1   7   4     3010.42     2732.58    114.55 o 
   0   7   4     6863.12     7205.54    232.33 o 
   1   7   4     6662.38     6976.12    615.44 o 
   2   7   4     4247.24     4530.37    532.84 o 
   3   7   4      361.37      436.52     55.34 o 
   4   7   4        0.98        8.15     23.91 o 
   5   7   4       13.58        8.92     14.00 o 
   6   7   4       11.22        9.85     12.84 o 
   7   7   4       67.23       30.91     17.13 o 
   8   7   4      101.79       90.91     20.27 o 
   9   7   4       33.67        4.67     24.80 o 
  10   7   4        0.97       -0.54     26.07 o 
 -11   8   4        3.98       10.54     27.45 o 
 -10   8   4       53.31       34.46     26.88 o 
  -9   8   4      101.53       77.47     24.86 o 
  -8   8   4        1.25       24.01     23.98 o 
  -7   8   4       25.52       33.35     22.90 o 
  -6   8   4      159.66      130.16     24.55 o 
  -5   8   4        3.25        5.19     14.22 o 
  -4   8   4       18.37       40.60     14.12 o 
  -3   8   4      370.40      337.80     24.45 o 
  -2   8   4        7.48        6.42     11.61 o 
  -1   8   4      143.44      176.19     15.52 o 
   0   8   4      146.66      199.67     15.48 o 
   1   8   4       81.71       95.21     14.05 o 
   2   8   4       76.37       97.41     14.61 o 
   3   8   4       44.51       55.48     14.03 o 
   4   8   4      102.86      141.31     31.97 o 
   5   8   4        5.67       35.37     15.35 o 
   6   8   4      219.29      276.21     52.92 o 
   7   8   4       59.33       95.00     19.62 o 
   8   8   4        3.72       11.56     18.83 o 
   9   8   4        0.46       20.43     26.98 o 
  10   8   4        5.80       19.99     29.82 o 
 -10   9   4       45.40       46.61     25.59 o 
  -9   9   4        3.22       14.62     25.78 o 
  -8   9   4        1.16       24.23     24.13 o 
  -7   9   4       22.50        9.34     22.65 o 
  -6   9   4      117.88       93.38     24.26 o 
  -5   9   4        0.70       16.59     19.80 o 
  -4   9   4      157.11      137.60     32.50 o 
  -3   9   4      490.13      478.70     51.71 o 
  -2   9   4     1653.05     1736.67    121.11 o 
  -1   9   4     2346.76     2393.72    105.16 o 
   0   9   4      471.32      569.30     24.52 o 
   1   9   4      177.49      210.89     18.19 o 
   2   9   4       41.54       45.53     15.10 o 
   3   9   4      166.17      141.91     18.51 o 
   4   9   4        1.67        9.91     15.29 o 
   5   9   4      290.02      297.61     42.04 o 
   6   9   4       65.12       80.58     17.87 o 
   7   9   4       72.27       81.99     19.82 o 
   8   9   4        5.66       23.50     19.36 o 
   9   9   4       31.79       53.99     28.66 o 
 -10  10   4       11.75       -4.81     26.78 o 
  -9  10   4       19.06        0.68     20.16 o 
  -8  10   4      154.83      196.45     38.01 o 
  -7  10   4      201.52      214.89     30.31 o 
  -6  10   4      443.19      455.75     82.34 o 
  -5  10   4      458.52      382.38     53.19 o 
  -4  10   4      225.36      140.26     30.49 o 
  -3  10   4       75.83       25.13     18.13 o 
  -2  10   4       40.28       76.44     19.22 o 
  -1  10   4      228.08      279.59     20.75 o 
   0  10   4      196.00      207.93     19.12 o 
   1  10   4     2415.73     2216.69    305.44 o 
   2  10   4     1158.44     1138.57    196.78 o 
   3  10   4      421.18      418.13     71.99 o 
   4  10   4     1528.73     1472.82    215.04 o 
   5  10   4      134.72      136.02     28.21 o 
   6  10   4       68.90       87.39     18.42 o 
   7  10   4      140.92      138.58     29.95 o 
   8  10   4        0.14       11.38     20.11 o 
   9  10   4        0.01        6.76     26.85 o 
  -9  11   4       17.05       16.75     27.69 o 
  -8  11   4      110.68      150.86     30.90 o 
  -7  11   4      446.02      486.25     67.83 o 
  -6  11   4      421.71      538.77     83.01 o 
  -5  11   4      314.44      400.75     33.41 o 
  -4  11   4     1096.00     1194.73    126.93 o 
  -3  11   4     1041.02     1120.85    134.05 o 
  -2  11   4     1789.70     1855.90    197.04 o 
  -1  11   4      556.11      536.01     27.76 o 
   0  11   4      617.52      625.71     28.96 o 
   1  11   4     2431.35     2409.85    133.96 o 
   2  11   4      630.01      672.17     98.99 o 
   3  11   4      574.12      672.36    100.47 o 
   4  11   4      142.79      220.49     26.06 o 
   5  11   4        0.35       -1.02     16.34 o 
   6  11   4        3.72        4.60     16.67 o 
   7  11   4        7.62       19.38     20.71 o 
   8  11   4        8.68       24.97     19.47 o 
  -9  12   4       34.10       42.76     28.17 o 
  -8  12   4        0.03       17.73     36.27 o 
  -7  12   4        0.50       13.83     25.33 o 
  -6  12   4       25.42        9.42     24.06 o 
  -5  12   4      151.90      120.03     46.61 o 
  -4  12   4      358.86      299.43     63.53 o 
  -3  12   4      189.64      141.98     25.82 o 
  -2  12   4       43.32       39.42     16.14 o 
  -1  12   4       77.22       36.36     19.60 o 
   0  12   4       10.09       14.46     17.41 o 
   1  12   4      722.56      667.69     35.11 o 
   2  12   4      214.10      187.34     21.84 o 
   3  12   4      203.12      181.42     20.38 o 
   4  12   4        4.58        4.12     16.10 o 
   5  12   4        5.25       -4.21     15.14 o 
   6  12   4       40.07       65.18     19.96 o 
   7  12   4       15.13       43.63     27.79 o 
  -8  13   4       51.37       48.57     29.10 o 
  -7  13   4       50.51       41.67     29.68 o 
  -6  13   4        1.36       10.89     24.86 o 
  -5  13   4      104.92      140.55     47.55 o 
  -4  13   4       20.65       30.45     21.55 o 
  -3  13   4      175.23      163.51     28.74 o 
  -2  13   4      666.00      720.20     40.60 o 
  -1  13   4      758.07      756.01     40.27 o 
   0  13   4      426.76      432.92     33.86 o 
   1  13   4        1.91        3.39     16.46 o 
   2  13   4        5.19      -14.27     14.34 o 
   3  13   4       33.21       36.68     18.11 o 
   4  13   4        1.88       21.96     18.00 o 
   5  13   4       45.16       31.41     19.32 o 
   6  13   4       38.01       47.07     26.85 o 
   7  13   4      102.78      116.53     31.55 o 
  -7  14   4       38.28       49.53     25.88 o 
  -6  14   4       38.41       24.87     26.47 o 
  -5  14   4       11.56       -1.89     24.19 o 
  -4  14   4       11.39       23.84     22.19 o 
  -3  14   4       39.44       30.55     29.15 o 
  -2  14   4        3.38       15.62     20.39 o 
  -1  14   4        0.11       15.28     21.72 o 
   0  14   4        1.73      -10.42     20.91 o 
   1  14   4       58.80       96.77     23.88 o 
   2  14   4      286.45      255.65     28.66 o 
   3  14   4       98.67       85.46     27.54 o 
   4  14   4      172.93      181.23     26.46 o 
   5  14   4       60.38       59.93     20.74 o 
   6  14   4        8.76       10.55     26.00 o 
  -6  15   4       45.02       67.79     29.99 o 
  -5  15   4       50.78       45.88     24.36 o 
  -4  15   4       13.40        4.99     25.70 o 
  -3  15   4        1.21        5.75     24.25 o 
  -2  15   4       10.22        2.40     23.44 o 
  -1  15   4        0.11       -1.96     22.87 o 
   0  15   4        8.94       20.27     23.33 o 
   1  15   4        2.63       17.08     25.16 o 
   2  15   4       36.27       42.70     27.34 o 
   3  15   4      180.62      190.30     22.39 o 
   4  15   4       88.20      119.45     43.65 o 
   5  15   4       87.82      116.94     24.45 o 
  -4  16   4       41.57       51.85     29.18 o 
  -3  16   4       56.72       30.54     26.51 o 
  -2  16   4        0.98        3.70     25.86 o 
  -1  16   4       29.02       47.58     26.96 o 
   0  16   4       80.08       87.07     28.70 o 
   1  16   4      106.52      112.89     30.67 o 
   2  16   4       62.73       38.85     28.21 o 
   3  16   4       69.16       73.02     30.48 o 
  -1  17   4       89.98      120.20     30.86 o 
   0  17   4       93.33      106.11     29.25 o 
 -12   1   5        5.09       -7.05     26.49 o 
 -11   1   5        0.65       15.50     25.07 o 
 -10   1   5       20.17        8.63     18.73 o 
  -9   1   5       36.54        7.96     13.54 o 
  -8   1   5        0.36        0.66     14.25 o 
  -7   1   5      551.18      482.97     21.70 o 
  -6   1   5      488.96      456.24     41.72 o 
  -5   1   5      534.53      533.88     28.23 o 
  -4   1   5      153.23      217.42     14.70 o 
  -3   1   5      258.04      291.44     17.45 o 
  -2   1   5     6601.57     6116.13    189.33 o 
  -1   1   5      230.26      250.50      6.87 o 
   0   1   5    13373.93    12925.32     69.96 o 
   1   1   5    16978.59    17729.99    167.93 o 
   2   1   5     6716.69     7359.67     80.84 o 
   3   1   5     1389.33     1475.94     22.98 o 
   4   1   5       56.26       30.30     10.16 o 
   5   1   5      324.31      302.68     15.77 o 
   6   1   5       40.04       19.45     12.41 o 
   7   1   5      114.10       96.57     41.37 o 
   8   1   5        3.23       18.01     22.98 o 
   9   1   5       27.04       16.49     23.07 o 
  10   1   5        0.02        3.77     25.43 o 
  11   1   5       13.23       32.85     29.53 o 
 -12   2   5        6.83       22.46     28.48 o 
 -11   2   5        0.12       -1.28     24.03 o 
 -10   2   5       42.20       53.86     17.54 o 
  -9   2   5      149.67      214.69     22.27 o 
  -8   2   5       47.42       77.97     15.96 o 
  -7   2   5        8.72       12.52     12.21 o 
  -6   2   5      577.27      611.27     19.86 o 
  -5   2   5     3055.92     3241.00    131.56 o 
  -4   2   5    11485.89    12036.58    534.07 o 
  -3   2   5    14108.64    14829.63    459.82 o 
  -2   2   5     7997.28     8331.39     57.32 o 
  -1   2   5    38877.24    36062.16   2587.98 o 
   0   2   5     7039.06     6949.91    354.60 o 
   1   2   5      340.32      259.75      9.68 o 
   2   2   5     2049.34     1985.60     39.36 o 
   3   2   5     1015.03     1188.79     21.49 o 
   4   2   5      818.91      960.22     21.55 o 
   5   2   5      220.01      220.54     14.34 o 
   6   2   5      126.99       95.49     15.58 o 
   7   2   5       98.87       47.92     12.63 o 
   8   2   5      138.44      173.49     61.92 o 
   9   2   5        0.02        9.01     22.69 o 
  10   2   5        3.61       -2.99     26.21 o 
  11   2   5        2.84       10.79     29.75 o 
 -12   3   5        0.32       17.74     24.81 o 
 -11   3   5        2.80        6.17     24.31 o 
 -10   3   5       14.99       -9.11     18.62 o 
  -9   3   5       12.22        1.81     17.40 o 
  -8   3   5       29.42       17.21     14.92 o 
  -7   3   5       95.80       96.88     14.45 o 
  -6   3   5       21.83       38.79     11.45 o 
  -5   3   5       74.30      106.02      8.10 o 
  -4   3   5      374.83      443.46     20.51 o 
  -3   3   5     1280.50     1384.68     40.21 o 
  -2   3   5      727.05      634.71    164.33 o 
  -1   3   5        5.83       14.35      4.90 o 
   0   3   5      176.96      164.98      7.29 o 
   1   3   5     6266.94     6017.67    364.13 o 
   2   3   5      261.91      249.73     11.27 o 
   3   3   5     1211.30     1225.31     33.04 o 
   4   3   5      127.60      136.21     11.86 o 
   5   3   5        5.88       -1.22     10.40 o 
   6   3   5       51.81       75.23     14.24 o 
   7   3   5       39.30       59.36     13.10 o 
   8   3   5      271.16      265.48     22.95 o 
   9   3   5       12.11       22.97     24.01 o 
  10   3   5        2.11       14.67     26.87 o 
  11   3   5        6.59       12.48     29.02 o 
 -12   4   5        1.50       -1.08     23.66 o 
 -11   4   5        0.00      -14.21     25.19 o 
 -10   4   5        4.14      -12.53     19.38 o 
  -9   4   5      116.06       98.51     20.22 o 
  -8   4   5      141.36      140.99     20.49 o 
  -7   4   5       44.10       33.06     13.21 o 
  -6   4   5      613.96      513.88     19.77 o 
  -5   4   5     1323.91     1232.33     50.60 o 
  -4   4   5     1199.39     1057.77     28.81 o 
  -3   4   5     2778.20     2943.50     79.41 o 
  -2   4   5     3017.06     2850.09    367.66 o 
  -1   4   5      713.01      652.82     93.01 o 
   0   4   5       24.83       45.97      6.65 o 
   1   4   5       55.77       69.11      9.36 o 
   2   4   5      347.87      369.28     21.36 o 
   3   4   5      468.17      517.27     43.92 o 
   4   4   5     1159.56     1284.17     90.66 o 
   5   4   5      445.09      454.42     46.61 o 
   6   4   5      297.39      205.60     28.48 o 
   7   4   5        3.02        4.23     12.22 o 
   8   4   5      168.61      100.44     18.88 o 
   9   4   5        4.62      -12.99     22.77 o 
  10   4   5        6.91       19.13     27.06 o 
 -12   5   5        1.33        2.94     23.65 o 
 -11   5   5        0.00       -4.11     25.24 o 
 -10   5   5        0.52       25.39     18.16 o 
  -9   5   5       43.03       90.68     19.21 o 
  -8   5   5      454.32      446.15     35.83 o 
  -7   5   5       16.40        9.92     16.08 o 
  -6   5   5        2.11        8.54     12.35 o 
  -5   5   5       12.96       16.76     10.47 o 
  -4   5   5        5.39       15.97      9.04 o 
  -3   5   5      518.08      545.21     25.90 o 
  -2   5   5     6923.46     6936.36    371.22 o 
  -1   5   5    12498.69    11979.73    662.86 o 
   0   5   5    19535.76    18945.28   1436.79 o 
   1   5   5    12667.14    12881.53   1183.87 o 
   2   5   5     2857.28     2744.77    287.57 o 
   3   5   5     7206.13     7699.65    694.82 o 
   4   5   5      334.13      288.05     17.60 o 
   5   5   5      301.17      308.27     36.67 o 
   6   5   5      185.94      175.24     26.06 o 
   7   5   5        1.98        2.37      9.21 o 
   8   5   5       36.70       44.26     17.44 o 
   9   5   5       12.96       -5.63     23.17 o 
  10   5   5        0.26      -18.55     25.81 o 
 -11   6   5        0.61        7.58     27.80 o 
 -10   6   5        0.31        6.39     21.89 o 
  -9   6   5        3.31       18.36     23.46 o 
  -8   6   5        4.16       15.56     17.07 o 
  -7   6   5      697.48      895.77     70.63 o 
  -6   6   5      404.51      589.37     58.95 o 
  -5   6   5     1341.21     1555.21    114.39 o 
  -4   6   5     1383.46     1684.02    120.24 o 
  -3   6   5      849.46      747.23     21.30 o 
  -2   6   5      763.97      655.84     21.06 o 
  -1   6   5      639.76      580.33     15.66 o 
   0   6   5     3226.03     3129.11    230.09 o 
   1   6   5      568.28      549.07     57.89 o 
   2   6   5      266.68      278.07     16.00 o 
   3   6   5      123.48      128.14     21.09 o 
   4   6   5        2.38        9.70     10.82 o 
   5   6   5      282.17      289.90     21.09 o 
   6   6   5       40.90       16.22     14.64 o 
   7   6   5       60.83       43.06     24.31 o 
   8   6   5       11.26       11.69     17.59 o 
   9   6   5        2.67       -1.21     23.82 o 
  10   6   5       21.96       24.45     37.07 o 
 -11   7   5        5.93        2.15     26.92 o 
 -10   7   5       16.17       32.24     26.63 o 
  -9   7   5      106.27       71.86     22.93 o 
  -8   7   5      854.22      701.48     84.62 o 
  -7   7   5      300.94      280.76     26.46 o 
  -6   7   5      574.76      607.23     50.25 o 
  -5   7   5      323.60      245.80     24.76 o 
  -4   7   5      648.75      627.24     45.21 o 
  -3   7   5      104.02       95.54     13.23 o 
  -2   7   5       35.64       50.01     13.57 o 
  -1   7   5      185.68      176.50     14.99 o 
   0   7   5      121.26      104.24     13.04 o 
   1   7   5      121.22      135.48     24.04 o 
   2   7   5       63.93       82.86     16.66 o 
   3   7   5       13.31       10.90     11.02 o 
   4   7   5        7.69        8.33     22.16 o 
   5   7   5       60.45      100.13     14.95 o 
   6   7   5        0.71       14.05     12.84 o 
   7   7   5       48.74       52.67     17.69 o 
   8   7   5        0.36       -4.50     17.72 o 
   9   7   5        8.98      -15.31     25.79 o 
  10   7   5       18.48       16.29     34.79 o 
 -11   8   5        1.84        7.55     27.35 o 
 -10   8   5       36.27       40.16     27.51 o 
  -9   8   5       46.90       25.89     22.21 o 
  -8   8   5      145.10      144.84     27.42 o 
  -7   8   5       85.58       77.44     24.06 o 
  -6   8   5       95.53      120.80     27.13 o 
  -5   8   5      829.09      909.48     69.61 o 
  -4   8   5     3365.30     3651.79    275.68 o 
  -3   8   5     4975.69     4968.05    278.77 o 
  -2   8   5     4583.56     4481.69    218.46 o 
  -1   8   5     2999.61     2989.91     80.65 o 
   0   8   5      179.08      231.33     17.01 o 
   1   8   5       93.82      117.21     14.30 o 
   2   8   5      114.62      172.59     42.04 o 
   3   8   5       73.09       70.90     15.33 o 
   4   8   5      413.71      420.55     70.25 o 
   5   8   5      169.13      135.53     15.86 o 
   6   8   5       19.90       27.59     13.40 o 
   7   8   5        0.13       -1.86     16.51 o 
   8   8   5       13.89        6.24     17.94 o 
   9   8   5        0.01       13.92     25.74 o 
 -10   9   5       17.67       32.53     28.45 o 
  -9   9   5       53.88       59.08     26.88 o 
  -8   9   5      458.91      428.94     49.97 o 
  -7   9   5      489.79      465.45     79.25 o 
  -6   9   5        0.05      -15.39     20.84 o 
  -5   9   5       23.54       27.11     20.26 o 
  -4   9   5       49.21       65.91     15.70 o 
  -3   9   5      445.57      528.17     36.80 o 
  -2   9   5      612.63      605.12     37.71 o 
  -1   9   5     1752.49     1847.64    119.17 o 
   0   9   5      938.61      927.60     40.65 o 
   1   9   5      858.54      762.42     93.89 o 
   2   9   5     1488.02     1423.98    217.06 o 
   3   9   5      660.28      653.72    105.44 o 
   4   9   5     1271.00     1350.95    210.74 o 
   5   9   5      391.59      454.37     75.22 o 
   6   9   5        3.15       20.75     13.36 o 
   7   9   5       10.35       20.56     18.49 o 
   8   9   5       33.26       74.48     21.67 o 
   9   9   5        0.74        5.37     34.12 o 
 -10  10   5        0.09        3.82     22.98 o 
  -9  10   5       97.71      121.14     30.78 o 
  -8  10   5       43.75       68.10     26.81 o 
  -7  10   5        8.78       46.99     23.68 o 
  -6  10   5       14.74       63.65     24.36 o 
  -5  10   5       14.77       -4.05     18.28 o 
  -4  10   5       18.72       47.64     21.48 o 
  -3  10   5      104.20      144.12     32.37 o 
  -2  10   5       53.62       75.54     17.51 o 
  -1  10   5      113.81      107.42     18.31 o 
   0  10   5      176.14      160.12     24.32 o 
   1  10   5      179.81      176.90     19.78 o 
   2  10   5      675.37      678.76    110.68 o 
   3  10   5      239.30      247.12     25.92 o 
   4  10   5      118.07      124.75     25.52 o 
   5  10   5      290.74      273.74     34.39 o 
   6  10   5       34.07       39.28     14.83 o 
   7  10   5       53.08       56.61     20.97 o 
   8  10   5        0.90        4.03     20.63 o 
  -9  11   5       14.26        4.07     26.66 o 
  -8  11   5        4.22       16.61     24.76 o 
  -7  11   5       45.58       21.48     25.15 o 
  -6  11   5      522.72      468.38     42.31 o 
  -5  11   5       53.53       29.88     19.94 o 
  -4  11   5      116.65       92.27     23.79 o 
  -3  11   5       15.84        1.39     18.68 o 
  -2  11   5        1.30        3.38     16.49 o 
  -1  11   5      546.92      545.54     27.31 o 
   0  11   5      503.84      510.92     27.35 o 
   1  11   5     2487.85     2521.32    150.40 o 
   2  11   5      641.30      607.05    116.59 o 
   3  11   5       29.12       39.90     16.90 o 
   4  11   5       35.93       30.04     16.76 o 
   5  11   5       74.05       83.69     29.55 o 
   6  11   5        0.07       -0.45     17.30 o 
   7  11   5        2.81        5.97     20.38 o 
   8  11   5       28.15       12.35     25.04 o 
  -9  12   5        5.89       20.65     28.63 o 
  -8  12   5        0.26       12.88     22.68 o 
  -7  12   5       66.74       83.15     28.18 o 
  -6  12   5      272.42      323.21     63.67 o 
  -5  12   5      478.74      568.92    123.71 o 
  -4  12   5      957.81      968.39    102.08 o 
  -3  12   5      308.81      314.05     31.00 o 
  -2  12   5      738.10      713.20     36.46 o 
  -1  12   5      547.58      548.72     29.00 o 
   0  12   5      107.14      104.74     19.55 o 
   1  12   5      754.88      810.57     65.87 o 
   2  12   5        6.69       24.89     16.93 o 
   3  12   5        0.73        2.48     15.89 o 
   4  12   5       33.83       57.17     18.90 o 
   5  12   5       59.61       39.38     18.08 o 
   6  12   5       14.59       33.35     20.28 o 
   7  12   5       13.51        0.40     23.71 o 
  -8  13   5        0.40       -0.43     27.60 o 
  -7  13   5        0.04       26.10     27.07 o 
  -6  13   5       27.06       36.38     25.54 o 
  -5  13   5      118.29      126.53     31.97 o 
  -4  13   5      136.10      146.00     27.87 o 
  -3  13   5       65.16       69.00     20.45 o 
  -2  13   5       56.54       60.55     23.12 o 
  -1  13   5       92.10      136.62     25.10 o 
   0  13   5      118.13      113.75     19.16 o 
   1  13   5        1.37      -18.47     16.31 o 
   2  13   5       40.72       55.94     14.95 o 
   3  13   5        1.02       10.99     17.48 o 
   4  13   5      221.94      221.92     37.34 o 
   5  13   5       43.21       75.89     20.62 o 
   6  13   5      100.08      141.81     30.52 o 
  -7  14   5       12.83        8.65     27.92 o 
  -6  14   5       11.50       27.11     24.19 o 
  -5  14   5        1.02        5.77     21.84 o 
  -4  14   5       80.68       29.48     25.21 o 
  -3  14   5      250.18      213.45     24.95 o 
  -2  14   5      214.75      199.30     26.65 o 
  -1  14   5      136.89      127.47     27.27 o 
   0  14   5        0.81       -1.44     18.10 o 
   1  14   5        0.97        7.68     18.40 o 
   2  14   5       38.69       26.81     19.56 o 
   3  14   5      181.80      166.15     24.24 o 
   4  14   5      156.25      147.05     57.22 o 
   5  14   5      130.68      133.63     23.30 o 
  -6  15   5       11.38        8.52     24.25 o 
  -5  15   5       69.28       56.62     27.77 o 
  -4  15   5        6.86       40.70     26.66 o 
  -3  15   5       16.66       33.24     25.78 o 
  -2  15   5       27.72       31.64     25.81 o 
  -1  15   5       99.36      110.77     28.51 o 
   0  15   5      127.11      121.64     28.01 o 
   1  15   5      380.05      390.60     37.45 o 
   2  15   5      418.95      414.96     45.82 o 
   3  15   5       78.67       70.66     19.56 o 
   4  15   5       52.43       45.18     21.39 o 
  -4  16   5       91.10       96.93     24.34 o 
  -3  16   5       47.65       79.94     28.58 o 
  -2  16   5       24.03       48.95     26.58 o 
  -1  16   5       25.90       41.50     26.54 o 
   0  16   5       29.33       25.90     25.13 o 
   1  16   5       28.58       45.62     25.94 o 
   2  16   5       19.30       24.87     27.75 o 
   3  16   5        8.27       14.17     22.07 o 
 -12   0   6       35.93       55.61     41.64 o 
 -11   0   6       77.62       -2.69     31.70 o 
 -10   0   6      306.84      199.87     42.04 o 
  -9   0   6      273.88      162.27     24.33 o 
  -8   0   6       20.41       80.53     23.10 o 
  -7   0   6        4.27       14.22     19.07 o 
  -6   0   6      331.82      288.66     29.28 o 
  -5   0   6     2147.71     2020.42    184.69 o 
  -4   0   6     2370.54     2345.60    339.29 o 
  -3   0   6     5124.10     4826.29   1024.31 o 
  -2   0   6    33023.44    29754.77   2586.55 o 
  -1   0   6    22307.59    20931.77    176.49 o 
   0   0   6    17917.29    17278.33    161.99 o 
   1   0   6    11337.47    12159.50    258.43 o 
   2   0   6     5297.29     5571.76     60.98 o 
   3   0   6     5170.73     5352.28     76.83 o 
   4   0   6      514.63      539.42     24.71 o 
   5   0   6       51.95      129.21     18.80 o 
   6   0   6       23.80       45.94     23.37 o 
   7   0   6      686.50      628.87     34.65 o 
   8   0   6      566.58      420.15     46.47 o 
   9   0   6       10.87      -11.28     32.24 o 
  10   0   6        1.78       59.91     39.76 o 
 -12   1   6        0.09      -17.49     26.69 o 
 -11   1   6        2.12        2.56     24.47 o 
 -10   1   6       73.77       50.49     17.24 o 
  -9   1   6        0.46        2.10     14.26 o 
  -8   1   6      270.08      297.92     24.35 o 
  -7   1   6      154.84      186.85     16.34 o 
  -6   1   6      149.58      107.62     12.65 o 
  -5   1   6       16.03        1.79      9.79 o 
  -4   1   6     2832.58     3215.22    219.50 o 
  -3   1   6     8578.27     9213.18    799.56 o 
  -2   1   6       15.77       30.76      8.34 o 
  -1   1   6     4965.77     5004.37    107.52 o 
   0   1   6      900.32      841.80     14.53 o 
   1   1   6      214.40      237.16      8.71 o 
   2   1   6     1995.78     2056.00     25.32 o 
   3   1   6     2357.98     2726.52     33.58 o 
   4   1   6      815.87      961.81     22.13 o 
   5   1   6      704.44      690.60     20.89 o 
   6   1   6      280.29      349.49     18.52 o 
   7   1   6       10.35        9.76     14.53 o 
   8   1   6        1.13       -2.55     18.14 o 
   9   1   6        3.12        5.58     23.22 o 
  10   1   6        5.30       25.06     27.06 o 
 -12   2   6       14.74       10.25     27.11 o 
 -11   2   6       25.86       13.17     20.21 o 
 -10   2   6       46.70       49.33     17.81 o 
  -9   2   6       37.04       62.51     15.90 o 
  -8   2   6       40.39       25.20     13.87 o 
  -7   2   6        1.37       -6.85     12.98 o 
  -6   2   6        9.63        8.65     10.75 o 
  -5   2   6       40.86       47.50     10.53 o 
  -4   2   6      593.29      517.33     30.71 o 
  -3   2   6      412.38      482.57     86.78 o 
  -2   2   6     3232.00     3398.27     25.41 o 
  -1   2   6     2585.74     2682.97     37.65 o 
   0   2   6     7522.03     8084.74    476.56 o 
   1   2   6      764.34      943.82     31.97 o 
   2   2   6      912.25     1011.48     18.42 o 
   3   2   6      116.20      114.58     11.29 o 
   4   2   6       67.89       90.51     11.58 o 
   5   2   6        1.19        4.30     11.02 o 
   6   2   6      136.07      117.39     15.29 o 
   7   2   6       25.12        9.51     13.39 o 
   8   2   6      411.58      470.06     27.52 o 
   9   2   6        0.37       15.49     23.62 o 
  10   2   6        1.30        8.24     27.33 o 
 -12   3   6        2.07        7.71     27.77 o 
 -11   3   6       11.04        6.33     20.67 o 
 -10   3   6      122.88      129.61     22.21 o 
  -9   3   6       18.08        8.92     15.66 o 
  -8   3   6      147.32      124.50     16.41 o 
  -7   3   6      189.60      163.50     16.22 o 
  -6   3   6     2599.05     2723.29    121.44 o 
  -5   3   6     5951.46     6323.26    216.09 o 
  -4   3   6     6964.42     7307.94    175.76 o 
  -3   3   6     4690.06     4007.46    757.15 o 
  -2   3   6     5630.69     5845.23     46.60 o 
  -1   3   6     2752.22     2789.94     69.59 o 
   0   3   6     2069.54     2244.74    143.05 o 
   1   3   6       26.26       32.36      7.68 o 
   2   3   6      668.40      693.86     19.48 o 
   3   3   6      246.73      245.57     13.67 o 
   4   3   6     2198.35     2251.81    122.09 o 
   5   3   6      189.38      156.49     14.05 o 
   6   3   6       54.53       16.61     12.28 o 
   7   3   6      388.80      305.77     32.37 o 
   8   3   6        0.45       10.75     17.18 o 
   9   3   6        8.02       -0.34     24.78 o 
  10   3   6        0.06      -10.05     27.50 o 
 -12   4   6        1.70       -7.71     26.35 o 
 -11   4   6        0.51       16.53     21.55 o 
 -10   4   6       21.55        2.86     19.38 o 
  -9   4   6       11.76       37.99     18.66 o 
  -8   4   6       92.66      159.31     17.41 o 
  -7   4   6        0.09        8.54     13.09 o 
  -6   4   6      408.64      483.85     25.52 o 
  -5   4   6      354.56      432.99     20.43 o 
  -4   4   6      210.24      201.25     11.56 o 
  -3   4   6     8979.99     9122.79    310.00 o 
  -2   4   6     4801.33     3924.87    361.71 o 
  -1   4   6     2871.05     2514.10     61.52 o 
   0   4   6     8360.11     7954.68    285.96 o 
   1   4   6    21528.22    22014.22   1514.83 o 
   2   4   6     4732.50     4750.06    343.58 o 
   3   4   6     2215.96     2592.06    155.00 o 
   4   4   6      377.35      432.72     31.30 o 
   5   4   6      345.35      460.74     34.39 o 
   6   4   6      214.89      215.25     24.85 o 
   7   4   6       17.00       23.39     12.58 o 
   8   4   6        7.28        4.79     17.14 o 
   9   4   6        3.41       18.83     24.94 o 
  10   4   6        2.17       31.71     26.82 o 
 -12   5   6        1.03       -8.06     21.96 o 
 -11   5   6        5.35       -7.57     21.76 o 
 -10   5   6        5.01       10.48     19.26 o 
  -9   5   6       84.07       81.59     21.32 o 
  -8   5   6       12.89       27.49     18.69 o 
  -7   5   6        4.82       -4.60     14.12 o 
  -6   5   6      190.43      126.57     15.20 o 
  -5   5   6       67.75       49.19     11.49 o 
  -4   5   6      958.43      901.30     45.99 o 
  -3   5   6        2.58        6.44     10.13 o 
  -2   5   6      724.17      714.62    109.21 o 
  -1   5   6       27.66       23.18      8.32 o 
   0   5   6       12.51        6.03      7.17 o 
   1   5   6     3276.93     3445.37    225.25 o 
   2   5   6      479.80      476.29     39.89 o 
   3   5   6      143.94      216.71     41.37 o 
   4   5   6       16.88       14.31     11.21 o 
   5   5   6        0.02       -0.11     11.42 o 
   6   5   6       19.32        5.19     12.91 o 
   7   5   6      131.68      170.01     52.65 o 
   8   5   6       11.56        5.15     16.91 o 
   9   5   6        0.53       -5.70     24.06 o 
  10   5   6       13.97        2.69     39.49 o 
 -11   6   6        0.51       21.07     26.88 o 
 -10   6   6        2.17        8.24     21.30 o 
  -9   6   6       16.57        0.20     16.83 o 
  -8   6   6      864.47      867.75     72.32 o 
  -7   6   6        6.22       30.08     17.05 o 
  -6   6   6       48.78       45.94     13.34 o 
  -5   6   6       53.72       42.76     12.20 o 
  -4   6   6      860.61      992.89     52.19 o 
  -3   6   6       88.38       47.82     10.38 o 
  -2   6   6    14117.47    14596.84    855.05 o 
  -1   6   6    15052.85    13716.74   1018.59 o 
   0   6   6     4506.00     4223.81    309.48 o 
   1   6   6     3339.63     3178.44    430.62 o 
   2   6   6      181.15      159.07     28.74 o 
   3   6   6      134.05      110.02     21.89 o 
   4   6   6      154.71      116.59     14.04 o 
   5   6   6       10.07       16.23     14.24 o 
   6   6   6      131.55      188.97     50.77 o 
   7   6   6      130.66      118.23     31.83 o 
   8   6   6       25.61       43.54     19.43 o 
   9   6   6        0.32       -1.59     25.73 o 
  10   6   6        2.05        0.51     27.19 o 
 -11   7   6        7.83        5.22     25.59 o 
 -10   7   6        0.01        4.22     22.06 o 
  -9   7   6       52.43       62.94     25.89 o 
  -8   7   6        1.37       -0.64     21.30 o 
  -7   7   6      725.80      838.24     81.28 o 
  -6   7   6     2839.92     3160.33    245.39 o 
  -5   7   6     2418.51     2670.86    162.64 o 
  -4   7   6     3298.28     3645.09    167.50 o 
  -3   7   6     3371.72     3319.61    323.13 o 
  -2   7   6     1514.87     1478.33     88.83 o 
  -1   7   6     2474.29     2315.08    160.26 o 
   0   7   6        1.26       15.21     14.54 o 
   1   7   6     1180.23     1045.19     98.99 o 
   2   7   6      697.01      746.35     29.92 o 
   3   7   6      392.69      327.77     48.35 o 
   4   7   6      632.65      514.01     96.31 o 
   5   7   6      286.52      246.82     28.34 o 
   6   7   6       57.56       43.60     15.31 o 
   7   7   6        0.28       11.38     12.22 o 
   8   7   6        3.41        4.21     18.19 o 
   9   7   6        0.20        2.46     26.43 o 
 -11   8   6        5.54       15.77     27.20 o 
 -10   8   6        2.84       11.85     25.86 o 
  -9   8   6       26.66       31.36     25.10 o 
  -8   8   6        0.27       -2.83     19.27 o 
  -7   8   6      111.32      116.45     23.26 o 
  -6   8   6      115.92      185.17     30.92 o 
  -5   8   6      517.69      601.90     44.42 o 
  -4   8   6      498.24      515.00     20.23 o 
  -3   8   6      301.49      302.90     19.77 o 
  -2   8   6      743.16      790.15     43.27 o 
  -1   8   6     2160.70     2203.23    105.32 o 
   0   8   6      632.52      585.20     23.19 o 
   1   8   6      148.78      124.36     28.21 o 
   2   8   6      407.15      350.30     62.32 o 
   3   8   6      516.97      621.28    135.79 o 
   4   8   6      654.71      790.84     84.35 o 
   5   8   6      170.36      237.07     25.25 o 
   6   8   6        6.18       35.81     13.60 o 
   7   8   6        2.52      -10.92     17.42 o 
   8   8   6       38.97       41.52     20.46 o 
   9   8   6       18.80       16.27     26.98 o 
 -10   9   6        0.82        4.49     24.38 o 
  -9   9   6       60.41       57.52     27.21 o 
  -8   9   6        0.11       16.66     23.66 o 
  -7   9   6        5.94        8.84     20.72 o 
  -6   9   6        7.61        6.10     20.78 o 
  -5   9   6      766.80      607.13     57.22 o 
  -4   9   6     1129.64     1021.05     51.93 o 
  -3   9   6      274.68      215.34     19.41 o 
  -2   9   6      187.71      187.02     19.12 o 
  -1   9   6       69.11       71.33     21.05 o 
   0   9   6       28.75       29.00     14.52 o 
   1   9   6       13.43       -0.60     14.71 o 
   2   9   6     1098.84     1040.92    165.48 o 
   3   9   6      681.46      612.12     82.74 o 
   4   9   6       28.39       26.40     16.10 o 
   5   9   6      127.20       89.09     22.97 o 
   6   9   6        7.33       25.55     29.01 o 
   7   9   6        0.26       14.51     18.85 o 
   8   9   6       43.81       17.73     25.25 o 
   9   9   6        2.41       10.69     27.43 o 
 -10  10   6        1.48      -13.50     26.33 o 
  -9  10   6       31.18       12.79     24.79 o 
  -8  10   6        6.57       16.41     24.32 o 
  -7  10   6       62.16       48.52     23.44 o 
  -6  10   6       62.07       30.08     22.34 o 
  -5  10   6       45.70       90.90     22.65 o 
  -4  10   6       82.84      142.09     23.71 o 
  -3  10   6      379.99      476.20     25.88 o 
  -2  10   6      927.93      991.06     62.45 o 
  -1  10   6     3707.56     3708.98    152.55 o 
   0  10   6     1863.57     1835.61     42.69 o 
   1  10   6      330.61      367.55     20.85 o 
   2  10   6     1295.51     1343.68    239.35 o 
   3  10   6      256.01      290.83     48.89 o 
   4  10   6       23.37       69.82     19.74 o 
   5  10   6      134.07      146.31     19.77 o 
   6  10   6       10.73       -1.77     14.20 o 
   7  10   6        1.31        9.64     20.20 o 
   8  10   6        0.04       12.78     20.78 o 
  -9  11   6        7.45       14.70     26.83 o 
  -8  11   6        0.27       10.18     24.40 o 
  -7  11   6        3.45       19.48     24.17 o 
  -6  11   6      202.62      252.91     61.79 o 
  -5  11   6      115.53      148.84     32.24 o 
  -4  11   6      230.96      232.37     44.59 o 
  -3  11   6        2.70        1.10     20.50 o 
  -2  11   6       40.89       40.15     17.17 o 
  -1  11   6      130.98      147.66     19.95 o 
   0  11   6       27.33       40.56     17.68 o 
   1  11   6        1.07        8.22     16.55 o 
   2  11   6       34.17       26.32     16.79 o 
   3  11   6       33.16       11.67     16.44 o 
   4  11   6       35.00       25.14     22.70 o 
   5  11   6        9.45       -4.86     16.42 o 
   6  11   6       10.84        8.24     16.46 o 
   7  11   6        3.28       14.75     21.10 o 
  -9  12   6        5.15       20.23     24.32 o 
  -8  12   6       17.63       13.77     26.54 o 
  -7  12   6       13.70      -13.13     23.66 o 
  -6  12   6      146.48      147.04     27.76 o 
  -5  12   6      102.55      103.44     25.77 o 
  -4  12   6        2.90      -17.18     20.33 o 
  -3  12   6        4.98       -6.57     17.78 o 
  -2  12   6      116.10      102.94     19.63 o 
  -1  12   6      247.60      237.00     22.52 o 
   0  12   6      214.47      218.78     22.17 o 
   1  12   6      435.95      463.56     27.33 o 
   2  12   6        0.60        5.06     17.72 o 
   3  12   6       15.02        8.67     17.16 o 
   4  12   6      179.27      196.20     38.55 o 
   5  12   6        1.79       12.17     18.93 o 
   6  12   6       11.65       27.53     23.37 o 
   7  12   6       11.95       24.53     22.27 o 
  -8  13   6       77.19       72.17     28.15 o 
  -7  13   6       57.78       78.08     28.65 o 
  -6  13   6      106.51      107.01     28.64 o 
  -5  13   6      351.97      326.40     54.26 o 
  -4  13   6      642.29      596.24     85.69 o 
  -3  13   6      317.88      318.76     38.01 o 
  -2  13   6       95.65       96.49     24.45 o 
  -1  13   6       47.54       50.83     17.44 o 
   0  13   6        3.20       -6.90     16.78 o 
   1  13   6        5.28       17.47     17.88 o 
   2  13   6       16.66      -10.21     14.55 o 
   3  13   6      426.75      361.61     61.65 o 
   4  13   6      108.14       99.35     23.91 o 
   5  13   6       68.97       55.16     21.86 o 
   6  13   6       19.07       17.00     28.34 o 
  -7  14   6        0.86       -8.38     27.06 o 
  -6  14   6       12.69        4.23     25.32 o 
  -5  14   6        0.80       15.99     23.09 o 
  -4  14   6       75.05      115.48     28.40 o 
  -3  14   6      370.57      414.56     35.38 o 
  -2  14   6      412.57      542.06     39.75 o 
  -1  14   6      262.36      324.73     33.24 o 
   0  14   6      488.97      551.77     32.10 o 
   1  14   6      468.02      518.68     31.63 o 
   2  14   6      312.72      365.09     35.84 o 
   3  14   6       46.63       74.76     21.40 o 
   4  14   6       76.72      103.68     27.67 o 
   5  14   6       20.50       50.56     20.67 o 
  -6  15   6        6.18       13.63     26.16 o 
  -5  15   6       20.68       24.35     25.76 o 
  -4  15   6        0.25      -19.44     23.55 o 
  -3  15   6        7.48        0.57     25.08 o 
  -2  15   6        3.16      -16.18     23.58 o 
  -1  15   6       29.83       11.97     21.89 o 
   0  15   6        0.24       -1.73     18.42 o 
   1  15   6       53.82       80.49     22.83 o 
   2  15   6       53.46       46.83     21.40 o 
   3  15   6        9.80       17.04     23.85 o 
   4  15   6       11.63       10.62     19.59 o 
  -4  16   6        0.47       -1.93     26.73 o 
  -3  16   6        2.08       -0.08     26.00 o 
  -2  16   6        7.58        4.86     25.14 o 
  -1  16   6       32.19       24.25     25.26 o 
   0  16   6       31.19       32.15     25.64 o 
   1  16   6       19.54       18.72     26.59 o 
   2  16   6       28.56       28.04     22.11 o 
 -12   1   7        1.82      -30.30     23.74 o 
 -11   1   7        4.69       -3.31     20.17 o 
 -10   1   7        6.12      -11.63     14.66 o 
  -9   1   7        7.94        2.56     15.47 o 
  -8   1   7       67.33       29.68     14.10 o 
  -7   1   7      254.18      311.51     18.66 o 
  -6   1   7      241.95      282.87     26.79 o 
  -5   1   7     1033.67     1076.09     94.18 o 
  -4   1   7     6917.97     6012.99   1281.29 o 
  -3   1   7     3900.73     3609.30    218.65 o 
  -2   1   7    18403.95    17404.52    975.81 o 
  -1   1   7    15588.22    14873.03    527.36 o 
   0   1   7     7599.39     7930.42     95.09 o 
   1   1   7     5319.20     5526.07     43.33 o 
   2   1   7      497.94      528.06     16.12 o 
   3   1   7     1712.63     1737.18     26.59 o 
   4   1   7        0.20       -9.22     10.72 o 
   5   1   7      314.82      342.57     17.75 o 
   6   1   7        0.12       -3.53     16.92 o 
   7   1   7       34.17       13.43     14.25 o 
   8   1   7       13.59       -7.43     19.15 o 
   9   1   7        1.83       -4.45     23.52 o 
  10   1   7        0.83      -10.82     27.37 o 
 -12   2   7        6.97        8.74     24.45 o 
 -11   2   7        0.01        5.57     20.15 o 
 -10   2   7       27.18       42.61     17.06 o 
  -9   2   7       89.23       71.45     16.72 o 
  -8   2   7      545.49      505.58     47.42 o 
  -7   2   7      506.74      463.19     35.56 o 
  -6   2   7     1387.15     1343.73     65.49 o 
  -5   2   7     1123.79     1233.25     93.83 o 
  -4   2   7      851.97      866.04     95.46 o 
  -3   2   7     1774.82     1869.69     94.88 o 
  -2   2   7     1166.26     1061.38     24.00 o 
  -1   2   7    10127.07     9960.69     92.33 o 
   0   2   7     2299.54     2301.68    134.18 o 
   1   2   7     2954.79     3008.55     94.16 o 
   2   2   7     7302.11     8456.71    137.00 o 
   3   2   7     2933.66     3320.56     95.63 o 
   4   2   7     1797.71     1948.87     44.32 o 
   5   2   7     1088.70     1072.75     26.71 o 
   6   2   7        0.33      -13.76     12.80 o 
   7   2   7      605.06      512.07     22.77 o 
   8   2   7       66.27       54.37     18.09 o 
   9   2   7        1.28      -16.18     23.07 o 
  10   2   7        2.30      -19.88     25.64 o 
 -12   3   7        1.84      -11.77     21.03 o 
 -11   3   7        1.49        4.49     18.68 o 
 -10   3   7        7.57        6.33     19.21 o 
  -9   3   7       47.16       18.12     15.48 o 
  -8   3   7      272.33      309.51     40.21 o 
  -7   3   7       86.66       94.12     14.75 o 
  -6   3   7     1573.34     1804.31     71.89 o 
  -5   3   7     1614.35     1973.98     86.66 o 
  -4   3   7      246.12      216.66     11.36 o 
  -3   3   7     1030.23      891.18    133.23 o 
  -2   3   7      132.91      104.74      7.58 o 
  -1   3   7      702.83      564.94     30.32 o 
   0   3   7     2550.33     2369.66    132.30 o 
   1   3   7      957.79      979.51     47.95 o 
   2   3   7       18.97       13.70      8.55 o 
   3   3   7      753.86      922.40     65.82 o 
   4   3   7       67.45      113.78     22.16 o 
   5   3   7       90.48      130.01     14.91 o 
   6   3   7      206.73      202.13     16.47 o 
   7   3   7       24.52       22.94     13.80 o 
   8   3   7       13.20       -3.97     16.85 o 
   9   3   7        0.84        1.18     23.55 o 
  10   3   7       13.74       27.75     27.41 o 
 -12   4   7        0.04        1.88     19.81 o 
 -11   4   7        0.24        3.93     20.17 o 
 -10   4   7       58.70       28.19     18.20 o 
  -9   4   7        2.89        9.50     15.34 o 
  -8   4   7       17.49       -4.65     14.77 o 
  -7   4   7      767.77      612.99     30.81 o 
  -6   4   7      716.22      656.74     22.48 o 
  -5   4   7      654.98      596.49     14.17 o 
  -4   4   7     3100.98     3123.39     45.13 o 
  -3   4   7      177.31      257.64     37.26 o 
  -2   4   7     2982.25     3194.38    270.00 o 
  -1   4   7      714.36      807.98     23.77 o 
   0   4   7      136.75      110.47     10.59 o 
   1   4   7     5583.42     5874.46    388.85 o 
   2   4   7     3838.82     4026.53    286.10 o 
   3   4   7      278.62      231.42     20.15 o 
   4   4   7      159.95      179.01     15.31 o 
   5   4   7       30.80       10.34     11.78 o 
   6   4   7        1.70        2.74     13.00 o 
   7   4   7       41.97       58.02     18.80 o 
   8   4   7      128.94      143.79     20.87 o 
   9   4   7        0.22       -4.32     23.71 o 
  10   4   7        0.00       -4.68     27.67 o 
 -12   5   7        2.94       -9.85     25.89 o 
 -11   5   7        3.70       10.41     20.65 o 
 -10   5   7      124.46      120.08     22.54 o 
  -9   5   7       22.04       39.91     17.22 o 
  -8   5   7        2.01        8.71     15.55 o 
  -7   5   7      190.97      166.19     18.19 o 
  -6   5   7      141.39      122.62     14.92 o 
  -5   5   7      524.47      594.39     26.48 o 
  -4   5   7     7839.12     8163.42    273.16 o 
  -3   5   7     7496.97     6798.91    979.20 o 
  -2   5   7    20114.97    19915.49    720.68 o 
  -1   5   7    14225.72    11915.11   1845.63 o 
   0   5   7     5359.29     5138.39    185.90 o 
   1   5   7     4707.32     4960.84    246.88 o 
   2   5   7      864.88      869.95     55.34 o 
   3   5   7      313.60      323.17     24.58 o 
   4   5   7       20.16       38.72     12.24 o 
   5   5   7        0.87        0.67     12.13 o 
   6   5   7       25.89       11.59     12.89 o 
   7   5   7       15.04       -9.64     12.20 o 
   8   5   7       11.77       22.49     17.94 o 
   9   5   7        3.37       -5.44     24.78 o 
  10   5   7        7.57       24.71     37.61 o 
 -11   6   7        0.34       14.64     24.94 o 
 -10   6   7        0.19       -4.22     24.36 o 
  -9   6   7      202.95      250.61     43.94 o 
  -8   6   7      209.31      236.21     35.03 o 
  -7   6   7      539.18      590.53     43.08 o 
  -6   6   7       90.33      119.56     17.10 o 
  -5   6   7       56.13      101.09     11.93 o 
  -4   6   7        7.65       17.55      9.76 o 
  -3   6   7      273.43      334.94     30.32 o 
  -2   6   7       14.79       12.32      8.49 o 
  -1   6   7      161.61      200.64     19.77 o 
   0   6   7      362.76      323.60     15.68 o 
   1   6   7      136.96      115.98      8.83 o 
   2   6   7      285.33      279.67     45.40 o 
   3   6   7      218.52      226.85     24.98 o 
   4   6   7      293.80      377.83     29.55 o 
   5   6   7       17.90       53.77     14.14 o 
   6   6   7       42.62       61.25     32.24 o 
   7   6   7       14.46        7.11     12.58 o 
   8   6   7        3.88       -6.45     18.32 o 
   9   6   7        7.22       28.64     26.57 o 
 -11   7   7        3.41       -4.65     26.27 o 
 -10   7   7       15.25        5.26     23.94 o 
  -9   7   7        5.39        5.31     19.47 o 
  -8   7   7       26.24       17.35     18.12 o 
  -7   7   7       36.88       37.08     17.20 o 
  -6   7   7       52.91       73.51     16.91 o 
  -5   7   7        4.51        8.07     10.36 o 
  -4   7   7       83.94       63.53     11.07 o 
  -3   7   7      235.18      230.68     14.03 o 
  -2   7   7      251.37      265.06     19.29 o 
  -1   7   7      507.68      513.84     42.44 o 
   0   7   7     1124.25     1239.38     68.85 o 
   1   7   7      189.98      262.86     32.64 o 
   2   7   7        5.95       12.84     13.06 o 
   3   7   7      402.80      394.92     51.71 o 
   4   7   7      200.98      234.61     18.54 o 
   5   7   7      245.54      297.75     55.34 o 
   6   7   7       87.94       94.27     20.95 o 
   7   7   7       48.20       32.67     13.71 o 
   8   7   7        2.42       12.45     19.03 o 
   9   7   7        0.09        3.17     26.65 o 
 -11   8   7       21.17       27.17     26.35 o 
 -10   8   7        1.33      -19.30     23.23 o 
  -9   8   7       59.91       82.01     39.49 o 
  -8   8   7      140.36      163.31     27.67 o 
  -7   8   7      216.83      176.34     20.84 o 
  -6   8   7     1059.66     1011.28     88.55 o 
  -5   8   7      664.90      609.62     53.36 o 
  -4   8   7      827.60      703.59     26.25 o 
  -3   8   7      436.60      367.43     29.58 o 
  -2   8   7       42.59       17.77     10.52 o 
  -1   8   7       74.64       82.25     14.80 o 
   0   8   7     3583.57     3573.97    322.97 o 
   1   8   7     3444.55     3341.47    288.65 o 
   2   8   7     3519.64     3435.27    441.23 o 
   3   8   7      916.63      875.23     91.74 o 
   4   8   7       98.36       74.62     14.10 o 
   5   8   7      139.71      126.05     20.15 o 
   6   8   7      273.88      224.10     52.38 o 
   7   8   7       12.34       -7.35     13.01 o 
   8   8   7        0.46       12.87     19.53 o 
   9   8   7        0.23      -23.10     31.70 o 
 -10   9   7       13.47       45.13     24.94 o 
  -9   9   7        5.30      -14.21     19.42 o 
  -8   9   7       65.94       83.91     25.43 o 
  -7   9   7      372.21      447.79     75.62 o 
  -6   9   7      199.66      226.56     35.19 o 
  -5   9   7      920.98     1102.77     93.83 o 
  -4   9   7     1675.69     1765.72     70.69 o 
  -3   9   7     1748.23     1806.80     67.06 o 
  -2   9   7     1844.38     1677.38     39.44 o 
  -1   9   7     1846.87     1835.12     74.57 o 
   0   9   7     3229.98     3297.27    187.79 o 
   1   9   7     1750.32     1740.91    297.51 o 
   2   9   7      678.71      763.37     94.96 o 
   3   9   7      203.82      279.81     46.07 o 
   4   9   7        6.74       12.18     13.68 o 
   5   9   7       12.04       -6.09     12.64 o 
   6   9   7        0.04       18.80     14.76 o 
   7   9   7       19.62       22.53     19.27 o 
   8   9   7        0.44       12.00     20.96 o 
 -10  10   7        4.27        8.87     25.68 o 
  -9  10   7       22.56       -1.17     22.58 o 
  -8  10   7      114.97       76.62     25.85 o 
  -7  10   7       72.82       41.38     22.57 o 
  -6  10   7        7.81       11.71     20.85 o 
  -5  10   7       88.25       67.89     22.70 o 
  -4  10   7      242.46      176.90     16.93 o 
  -3  10   7      459.38      387.03     24.43 o 
  -2  10   7        3.59      -12.30     15.89 o 
  -1  10   7        3.47      -23.10     15.40 o 
   0  10   7       14.07       12.95     14.88 o 
   1  10   7      105.48      103.16     16.07 o 
   2  10   7      334.13      302.60     46.07 o 
   3  10   7      149.97      116.20     19.61 o 
   4  10   7       45.98       52.97     16.62 o 
   5  10   7        0.69        3.46     14.18 o 
   6  10   7       80.74      112.81     18.17 o 
   7  10   7        6.15       16.14     20.59 o 
   8  10   7        1.10        0.69     20.52 o 
  -9  11   7        0.20       -8.54     25.09 o 
  -8  11   7       34.96       35.00     23.88 o 
  -7  11   7        0.90      -11.12     22.84 o 
  -6  11   7       12.64       25.82     20.61 o 
  -5  11   7       26.60       19.42     20.88 o 
  -4  11   7      146.09      174.04     26.06 o 
  -3  11   7     1408.22     1399.37     89.99 o 
  -2  11   7     1159.75     1205.88     45.15 o 
  -1  11   7     1379.99     1469.42     51.29 o 
   0  11   7      182.60      186.98     20.80 o 
   1  11   7       61.62       52.31     17.39 o 
   2  11   7      171.86      185.24     31.16 o 
   3  11   7       49.60       56.08     18.38 o 
   4  11   7      211.45      196.97     21.92 o 
   5  11   7       28.23       28.82     16.32 o 
   6  11   7       31.03       21.50     16.51 o 
   7  11   7        2.30        5.88     21.10 o 
  -9  12   7        2.20        0.09     26.63 o 
  -8  12   7      178.67      185.23     32.78 o 
  -7  12   7       36.10       44.06     26.77 o 
  -6  12   7      114.74      104.37     26.80 o 
  -5  12   7       74.19       51.14     33.58 o 
  -4  12   7      137.24      102.19     24.70 o 
  -3  12   7      122.08       92.99     18.09 o 
  -2  12   7        0.95        3.83     16.07 o 
  -1  12   7       23.08       30.74     16.09 o 
   0  12   7      138.82      135.79     20.08 o 
   1  12   7      298.56      275.19     39.42 o 
   2  12   7      266.38      258.31     43.92 o 
   3  12   7      507.38      488.81     62.73 o 
   4  12   7      128.84      119.41     21.35 o 
   5  12   7      109.65      131.62     20.30 o 
   6  12   7        0.81       10.71     16.81 o 
  -8  13   7       78.45       87.10     47.41 o 
  -7  13   7       45.09       42.24     27.11 o 
  -6  13   7       26.64       45.67     25.62 o 
  -5  13   7       40.40       63.59     26.12 o 
  -4  13   7      101.90      115.86     27.42 o 
  -3  13   7      514.24      536.11     69.85 o 
  -2  13   7      125.69      152.38     21.11 o 
  -1  13   7       98.62      105.65     19.87 o 
   0  13   7       76.74      100.75     20.97 o 
   1  13   7       40.03       54.07     19.97 o 
   2  13   7      377.39      390.27     45.10 o 
   3  13   7        6.29       30.14     19.92 o 
   4  13   7       53.46       82.50     24.71 o 
   5  13   7       12.30       34.77     21.27 o 
   6  13   7        0.44        7.87     18.73 o 
  -7  14   7       65.70       54.72     30.01 o 
  -6  14   7       84.33       67.45     27.22 o 
  -5  14   7       95.15       75.39     29.28 o 
  -4  14   7      151.79      106.97     28.03 o 
  -3  14   7       48.02       32.21     22.60 o 
  -2  14   7        0.79       -2.10     23.28 o 
  -1  14   7        3.09       -1.58     18.25 o 
   0  14   7       60.82       64.51     20.47 o 
   1  14   7       62.48       72.24     21.45 o 
   2  14   7       64.62       47.44     20.78 o 
   3  14   7       31.36       35.42     27.94 o 
   4  14   7        7.67       13.23     19.48 o 
   5  14   7        4.88       25.75     21.28 o 
  -5  15   7       73.04       97.99     28.19 o 
  -4  15   7       39.33       67.01     29.38 o 
  -3  15   7       76.00       72.26     41.37 o 
  -2  15   7       97.90      110.24     27.46 o 
  -1  15   7      129.27      157.27     31.03 o 
   0  15   7       87.92      116.84     23.53 o 
   1  15   7       18.70       42.98     21.26 o 
   2  15   7       24.46       31.52     20.48 o 
   3  15   7       17.72       19.47     20.08 o 
  -3  16   7        0.49        4.35     26.39 o 
  -2  16   7        2.28        8.26     25.97 o 
  -1  16   7        0.13       13.26     25.59 o 
   0  16   7        0.05       -4.57     36.27 o 
   1  16   7        9.83       -1.49     21.47 o 
 -12   0   8       16.99      -16.89     26.35 o 
 -11   0   8        6.97       -0.64     24.31 o 
 -10   0   8      188.59      217.91     71.86 o 
  -9   0   8       40.16       83.64     23.82 o 
  -8   0   8        4.72        1.17     20.16 o 
  -7   0   8      811.68      847.70    141.03 o 
  -6   0   8     3587.04     3840.13    568.03 o 
  -5   0   8     7731.79     7659.62   1599.99 o 
  -4   0   8     8879.29     9028.57   1227.66 o 
  -3   0   8    23187.77    22321.95   2523.42 o 
  -2   0   8    12880.03    12246.08    941.30 o 
  -1   0   8    10330.69    10273.14    125.99 o 
   0   0   8     2102.67     1900.59     55.07 o 
   1   0   8      881.30      860.71     19.34 o 
   2   0   8     1260.10     1260.17     29.28 o 
   3   0   8       55.44       54.80     13.70 o 
   4   0   8       25.96       47.28     19.34 o 
   5   0   8       69.88       53.46     19.88 o 
   6   0   8      303.62      238.55     26.33 o 
   7   0   8      184.24      260.04     29.28 o 
   8   0   8        0.07       -9.67     21.49 o 
   9   0   8       19.47       12.89     34.65 o 
 -12   1   8        6.08        2.03     21.64 o 
 -11   1   8        7.06        7.21     17.39 o 
 -10   1   8        1.43       -4.81     15.55 o 
  -9   1   8       22.54        6.54     13.84 o 
  -8   1   8      100.96       67.64     15.48 o 
  -7   1   8      124.70      103.64     14.50 o 
  -6   1   8      459.37      448.06     26.44 o 
  -5   1   8      281.03      270.59     22.22 o 
  -4   1   8       51.01       51.22      7.38 o 
  -3   1   8      249.50      239.40     20.08 o 
  -2   1   8     3069.54     2792.59    186.70 o 
  -1   1   8      116.93       56.04     12.31 o 
   0   1   8     5227.06     5363.95     84.75 o 
   1   1   8     2377.66     2539.87     41.24 o 
   2   1   8     2610.79     2917.05     33.56 o 
   3   1   8      104.28      101.28     11.59 o 
   4   1   8        8.47       12.89     10.45 o 
   5   1   8      612.43      622.49     21.56 o 
   6   1   8        0.09        2.19     13.39 o 
   7   1   8      330.55      377.65     31.30 o 
   8   1   8      126.01      112.19     18.57 o 
   9   1   8        1.66        6.98     33.85 o 
 -12   2   8        2.20       -3.20     20.63 o 
 -11   2   8        1.61      -13.24     17.36 o 
 -10   2   8      271.45      267.64     26.95 o 
  -9   2   8        1.04        5.61     14.35 o 
  -8   2   8      238.22      254.21     26.60 o 
  -7   2   8       25.68       36.95     13.92 o 
  -6   2   8       13.61       58.37     12.03 o 
  -5   2   8      405.09      513.97     37.65 o 
  -4   2   8     1921.13     2068.34    105.33 o 
  -3   2   8     1641.19     1577.67     52.85 o 
  -2   2   8       38.97       28.06      6.25 o 
  -1   2   8      783.94      842.93     12.35 o 
   0   2   8       33.98       48.62      6.39 o 
   1   2   8      457.88      478.04     13.16 o 
   2   2   8     1726.20     1946.15     26.11 o 
   3   2   8      839.02      944.45     21.18 o 
   4   2   8       39.30       55.17     11.76 o 
   5   2   8      502.66      517.38     28.74 o 
   6   2   8        8.92        5.37     17.19 o 
   7   2   8       38.11       29.24     13.95 o 
   8   2   8       41.06       23.36     18.08 o 
   9   2   8        0.97      -31.70     31.43 o 
 -12   3   8        6.82       26.80     22.15 o 
 -11   3   8        0.18       -4.30     20.40 o 
 -10   3   8        0.04       13.78     16.69 o 
  -9   3   8      165.44      133.62     17.40 o 
  -8   3   8      256.75      190.46     18.46 o 
  -7   3   8      598.22      533.08     46.22 o 
  -6   3   8     1573.24     1465.98     79.45 o 
  -5   3   8      549.36      505.98     17.91 o 
  -4   3   8     1064.18     1067.50    127.26 o 
  -3   3   8      124.03      173.00     12.02 o 
  -2   3   8      334.79      256.17      9.90 o 
  -1   3   8    10187.84    10406.31    283.68 o 
   0   3   8     9906.14    10168.64    466.72 o 
   1   3   8     4906.21     4861.91    301.14 o 
   2   3   8     7000.52     7290.07    438.01 o 
   3   3   8     1437.62     1448.03     35.73 o 
   4   3   8      536.25      518.12     19.00 o 
   5   3   8      506.32      483.70     33.45 o 
   6   3   8       19.85       39.09     14.06 o 
   7   3   8        0.53      -15.14     14.77 o 
   8   3   8      178.64      186.09     22.76 o 
   9   3   8        6.63        0.00     33.04 o 
 -12   4   8        0.05      -12.60     21.85 o 
 -11   4   8        0.06        0.12     19.90 o 
 -10   4   8        3.01        4.48     17.04 o 
  -9   4   8      241.54      212.10     20.11 o 
  -8   4   8        3.59        4.82     15.32 o 
  -7   4   8      543.79      650.13     43.79 o 
  -6   4   8      724.18      846.41     42.65 o 
  -5   4   8     3317.59     3737.32    132.22 o 
  -4   4   8     6463.23     6784.80    117.36 o 
  -3   4   8     2526.80     2433.66     50.11 o 
  -2   4   8    10955.81    10523.03    634.28 o 
  -1   4   8     8140.07     7986.05    152.58 o 
   0   4   8      351.74      295.32     23.32 o 
   1   4   8        3.91       -0.03      8.18 o 
   2   4   8       15.12       21.27      9.86 o 
   3   4   8       34.86       24.96     10.97 o 
   4   4   8       42.83       56.34     20.68 o 
   5   4   8      224.02      244.09     16.83 o 
   6   4   8       68.58       43.64     14.51 o 
   7   4   8        2.76       20.61     13.74 o 
   8   4   8        5.11        5.85     18.98 o 
   9   4   8       19.09      -24.71     32.77 o 
 -12   5   8        5.16      -12.82     26.94 o 
 -11   5   8        0.07       10.10     20.35 o 
 -10   5   8       43.28       24.64     19.58 o 
  -9   5   8        0.11       13.47     16.33 o 
  -8   5   8       11.63       34.47     15.62 o 
  -7   5   8      253.51      166.96     17.41 o 
  -6   5   8        1.28       22.16     13.10 o 
  -5   5   8        4.12      -13.88     10.13 o 
  -4   5   8     2139.02     1911.10     68.62 o 
  -3   5   8      548.09      566.73     20.56 o 
  -2   5   8     1699.83     1719.79     30.97 o 
  -1   5   8        0.60       -1.91      6.94 o 
   0   5   8       15.56       31.05      7.96 o 
   1   5   8        1.54        7.81      8.13 o 
   2   5   8       17.79       50.78     11.24 o 
   3   5   8      142.40      154.77     19.07 o 
   4   5   8       76.05      115.03     14.23 o 
   5   5   8       11.75       26.40     13.00 o 
   6   5   8        0.06       -1.50     12.71 o 
   7   5   8        7.66       -7.68     13.70 o 
   8   5   8        1.47        7.05     22.27 o 
   9   5   8        0.07        5.64     32.50 o 
 -11   6   8        0.61        6.04     25.55 o 
 -10   6   8        2.13       -2.26     18.82 o 
  -9   6   8      164.99      188.89     22.66 o 
  -8   6   8      107.82      132.54     20.20 o 
  -7   6   8       67.37       80.13     16.17 o 
  -6   6   8       19.44       15.90     12.97 o 
  -5   6   8     1025.17     1001.27     45.29 o 
  -4   6   8     3460.85     3509.67    137.96 o 
  -3   6   8     2579.44     2600.61     91.87 o 
  -2   6   8     1375.08     1303.51     39.55 o 
  -1   6   8      408.76      430.69     40.60 o 
   0   6   8     3160.38     2682.46    590.72 o 
   1   6   8      758.10      790.93     30.09 o 
   2   6   8        8.06       32.10     11.30 o 
   3   6   8      401.59      416.85     42.18 o 
   4   6   8      735.61      785.79     95.90 o 
   5   6   8      106.73       87.91     15.10 o 
   6   6   8        6.13       11.61     12.39 o 
   7   6   8       73.73       44.49     14.84 o 
   8   6   8        2.65      -10.43     22.29 o 
   9   6   8        0.88       27.67     34.92 o 
 -11   7   8        6.71       -2.45     25.10 o 
 -10   7   8       32.70       32.23     22.02 o 
  -9   7   8       34.96       33.54     23.22 o 
  -8   7   8       59.23       49.37     18.09 o 
  -7   7   8       98.10       86.42     16.09 o 
  -6   7   8       12.87        7.55     13.51 o 
  -5   7   8       98.11       88.43     12.75 o 
  -4   7   8        1.90       -3.70     10.72 o 
  -3   7   8      408.79      441.23     26.50 o 
  -2   7   8      542.33      417.93    127.47 o 
  -1   7   8     2078.93     2006.35    161.04 o 
   0   7   8     3204.50     3194.61    168.17 o 
   1   7   8     1845.85     1682.06    220.15 o 
   2   7   8     3243.41     3014.16    351.91 o 
   3   7   8      749.92      749.82     86.90 o 
   4   7   8      222.87      248.21     19.21 o 
   5   7   8       53.29       62.60     15.10 o 
   6   7   8      129.33      126.51     25.25 o 
   7   7   8        0.06       -5.60     13.56 o 
   8   7   8        0.00        8.71     22.41 o 
   9   7   8        4.07       16.12     37.88 o 
 -11   8   8        3.12        0.77     26.24 o 
 -10   8   8       15.70       43.83     26.73 o 
  -9   8   8       40.20       73.53     25.43 o 
  -8   8   8      197.84      285.76     42.98 o 
  -7   8   8       25.36       82.15     18.08 o 
  -6   8   8       57.47      114.28     18.09 o 
  -5   8   8      297.74      405.50     35.21 o 
  -4   8   8      107.66      126.60     21.11 o 
  -3   8   8      215.19      189.18     25.19 o 
  -2   8   8        0.84      -10.65     10.92 o 
  -1   8   8      323.42      327.04     23.15 o 
   0   8   8      294.75      255.23     18.24 o 
   1   8   8      900.78      936.88    122.90 o 
   2   8   8       63.89       85.14     14.59 o 
   3   8   8       59.98       85.21     15.27 o 
   4   8   8       66.35      110.93     28.34 o 
   5   8   8       12.09       24.92     13.81 o 
   6   8   8      122.56       95.40     23.10 o 
   7   8   8        2.86      -10.49     16.52 o 
   8   8   8       14.69       20.03     24.50 o 
 -10   9   8        0.71       -7.05     22.63 o 
  -9   9   8      126.48       95.50     27.24 o 
  -8   9   8      122.32      103.28     26.61 o 
  -7   9   8      324.40      231.33     28.75 o 
  -6   9   8      480.29      412.03     35.53 o 
  -5   9   8      162.92      117.84     15.79 o 
  -4   9   8      465.38      434.56     20.57 o 
  -3   9   8      303.16      239.04     22.24 o 
  -2   9   8      144.18      162.96     18.36 o 
  -1   9   8      512.74      473.80     24.40 o 
   0   9   8     1849.63     1827.63    142.55 o 
   1   9   8      960.47      957.09    123.98 o 
   2   9   8      292.75      279.75     51.44 o 
   3   9   8      213.56      175.41     21.89 o 
   4   9   8      117.36      105.34     16.20 o 
   5   9   8        4.15       -8.38     12.88 o 
   6   9   8        3.82        4.10     14.84 o 
   7   9   8       12.98       34.88     23.98 o 
   8   9   8       14.59       22.03     25.74 o 
 -10  10   8        6.96        7.38     26.81 o 
  -9  10   8       55.03       58.85     26.77 o 
  -8  10   8        0.78        0.52     20.87 o 
  -7  10   8      135.93      156.82     27.19 o 
  -6  10   8      312.07      344.61     44.19 o 
  -5  10   8      374.12      387.92     41.10 o 
  -4  10   8     1592.45     1719.51    102.64 o 
  -3  10   8     2797.14     2826.29    172.29 o 
  -2  10   8     1789.15     1769.19     81.85 o 
  -1  10   8     1295.46     1237.91     54.51 o 
   0  10   8     1877.05     1764.36     82.19 o 
   1  10   8      423.29      468.30     50.35 o 
   2  10   8      101.38      131.05     19.11 o 
   3  10   8       19.45       -2.47     15.40 o 
   4  10   8      234.85      203.69     19.31 o 
   5  10   8       60.77       56.91     16.25 o 
   6  10   8       34.63       22.91     23.24 o 
   7  10   8        6.33        3.57     24.31 o 
  -9  11   8        8.72      -11.17     25.75 o 
  -8  11   8       90.44       92.69     27.68 o 
  -7  11   8        7.19       20.84     24.12 o 
  -6  11   8        6.21        9.96     21.49 o 
  -5  11   8       55.99       62.56     31.30 o 
  -4  11   8       39.20       53.11     17.42 o 
  -3  11   8       78.93       78.12     18.57 o 
  -2  11   8      325.82      270.77     29.70 o 
  -1  11   8      291.62      323.98     23.61 o 
   0  11   8      428.05      431.33     38.03 o 
   1  11   8      743.15      738.37     45.56 o 
   2  11   8       62.71       76.03     18.26 o 
   3  11   8      469.94      442.14     73.74 o 
   4  11   8      174.06      200.82     20.54 o 
   5  11   8      118.26      153.82     20.25 o 
   6  11   8       39.40       30.14     19.53 o 
   7  11   8        2.80      -18.65     24.25 o 
  -8  12   8       96.47      113.59     30.03 o 
  -7  12   8       25.91       28.45     25.85 o 
  -6  12   8        2.51       -3.76     23.49 o 
  -5  12   8        6.59       14.11     21.45 o 
  -4  12   8       57.53       47.35     22.95 o 
  -3  12   8       33.65        9.43     16.74 o 
  -2  12   8       58.61       36.31     17.99 o 
  -1  12   8        2.74        1.23     16.81 o 
   0  12   8       28.88       31.36     16.94 o 
   1  12   8      230.60      209.47     22.89 o 
   2  12   8      479.48      455.77     43.98 o 
   3  12   8        8.02       13.15     18.62 o 
   4  12   8       87.57       95.94     19.39 o 
   5  12   8       43.64       53.74     18.32 o 
   6  12   8       13.40        5.76     24.90 o 
  -8  13   8        4.31        6.44     27.04 o 
  -7  13   8       78.72       44.64     27.57 o 
  -6  13   8       54.83       36.96     26.19 o 
  -5  13   8        1.00        0.40     23.36 o 
  -4  13   8        0.12        0.25     23.31 o 
  -3  13   8       22.77        0.00     15.61 o 
  -2  13   8       53.37       62.10     19.94 o 
  -1  13   8      212.13      175.18     22.67 o 
   0  13   8      190.93      180.26     23.50 o 
   1  13   8      226.14      233.16     25.28 o 
   2  13   8       63.47       54.18     20.91 o 
   3  13   8       45.64       50.23     22.97 o 
   4  13   8       18.98       21.81     20.76 o 
   5  13   8        0.99        1.64     19.44 o 
  -6  14   8       69.76       99.07     29.95 o 
  -5  14   8      157.19      194.72     32.77 o 
  -4  14   8       89.11      125.89     28.94 o 
  -3  14   8       68.21       85.52     27.58 o 
  -2  14   8       61.63       95.40     21.56 o 
  -1  14   8      171.51      189.63     24.24 o 
   0  14   8       90.07      105.01     22.41 o 
   1  14   8        0.31        0.87     20.73 o 
   2  14   8       14.25       13.80     19.62 o 
   3  14   8       37.06       69.44     19.30 o 
   4  14   8        4.64      -14.51     23.37 o 
  -5  15   8      127.95      110.74     30.41 o 
  -4  15   8       71.04       83.74     31.83 o 
  -3  15   8       13.06       16.32     25.92 o 
  -2  15   8        0.27       -0.32     25.36 o 
  -1  15   8        2.23       -9.23     19.13 o 
   0  15   8       13.38       -4.72     19.88 o 
   1  15   8        3.54        2.70     21.03 o 
   2  15   8        7.46       10.10     20.96 o 
   3  15   8       11.87      -12.78     20.87 o 
  -3  16   8       90.84       87.80     28.78 o 
  -2  16   8       81.64       60.30     27.79 o 
  -1  16   8       21.37       16.51     25.32 o 
   0  16   8        0.95       -1.42     21.67 o 
 -12   1   9        0.08       12.87     18.42 o 
 -11   1   9        6.98        6.94     17.36 o 
 -10   1   9        3.82        1.34     15.50 o 
  -9   1   9        0.20        1.49     15.05 o 
  -8   1   9       46.45       62.99     15.44 o 
  -7   1   9      223.58      210.98     17.22 o 
  -6   1   9      931.06      885.24     81.58 o 
  -5   1   9     3411.79     3471.16    910.67 o 
  -4   1   9     3790.08     3584.70    302.75 o 
  -3   1   9     8234.99     8015.59    569.63 o 
  -2   1   9     4600.84     4271.21    374.00 o 
  -1   1   9     3096.18     2575.92    390.74 o 
   0   1   9      659.86      663.24     14.19 o 
   1   1   9       41.50       40.87      7.30 o 
   2   1   9     1215.17     1452.26     56.28 o 
   3   1   9      710.78      852.56     20.42 o 
   4   1   9      166.94      190.59     14.62 o 
   5   1   9        5.37        7.93     12.90 o 
   6   1   9      196.36      154.80     16.03 o 
   7   1   9       95.68      110.71     28.14 o 
   8   1   9        1.76      -16.92     22.40 o 
 -12   2   9        1.50       -5.86     21.47 o 
 -11   2   9       38.02        6.09     15.88 o 
 -10   2   9       15.64        6.29     16.30 o 
  -9   2   9        5.27       -3.76     14.49 o 
  -8   2   9       39.71       13.60     13.67 o 
  -7   2   9      526.37      422.56     36.84 o 
  -6   2   9      640.39      580.22     32.69 o 
  -5   2   9       22.44       24.63     10.59 o 
  -4   2   9     2339.19     2283.86    137.61 o 
  -3   2   9     6099.08     5728.64    312.87 o 
  -2   2   9     7292.81     6780.43    242.20 o 
  -1   2   9    14524.58    13817.61    389.43 o 
   0   2   9    16426.59    16623.82    216.89 o 
   1   2   9     4105.58     4187.73    235.73 o 
   2   2   9     2220.38     2362.27     74.68 o 
   3   2   9      467.08      518.82     17.47 o 
   4   2   9       67.02       53.98     11.89 o 
   5   2   9      364.70      362.67     18.71 o 
   6   2   9       12.41       18.02     15.94 o 
   7   2   9       10.62       -4.01     18.40 o 
   8   2   9       11.52        1.56     21.35 o 
 -12   3   9        0.04        4.83     25.83 o 
 -11   3   9        0.20       -1.91     16.78 o 
 -10   3   9      110.48      116.94     18.10 o 
  -9   3   9      104.63       87.03     17.23 o 
  -8   3   9       63.52       94.99     16.25 o 
  -7   3   9      222.00      289.75     23.50 o 
  -6   3   9       54.50       33.78     12.46 o 
  -5   3   9       35.54       45.12      9.89 o 
  -4   3   9     1376.40     1439.47    169.14 o 
  -3   3   9       20.69       26.09      7.96 o 
  -2   3   9     3482.87     3585.50     30.09 o 
  -1   3   9      914.23      977.10     88.98 o 
   0   3   9       13.66        5.79      9.08 o 
   1   3   9       76.93       39.46     10.75 o 
   2   3   9       41.79       31.63     10.87 o 
   3   3   9        0.44        4.03     10.89 o 
   4   3   9       17.91       29.96     12.22 o 
   5   3   9       42.78       48.33     13.34 o 
   6   3   9        4.30       -7.56     14.64 o 
   7   3   9      169.24      180.47     22.16 o 
   8   3   9        3.08      -16.92     29.55 o 
 -12   4   9        0.51       -6.93     21.68 o 
 -11   4   9        4.52       41.27     21.72 o 
 -10   4   9       12.96       34.36     17.65 o 
  -9   4   9      310.82      261.50     24.97 o 
  -8   4   9       22.18       32.72     15.00 o 
  -7   4   9       76.13       99.88     15.99 o 
  -6   4   9       22.54       50.17     12.27 o 
  -5   4   9      139.54      176.13     16.98 o 
  -4   4   9      617.49      606.83     42.77 o 
  -3   4   9     1672.21     1602.53     27.15 o 
  -2   4   9     1353.90     1446.56     51.30 o 
  -1   4   9     4052.52     4246.00     84.48 o 
   0   4   9     3123.29     3378.76     71.58 o 
   1   4   9      721.98      748.52     44.46 o 
   2   4   9     1212.98     1313.84    125.72 o 
   3   4   9      788.24      779.97     95.77 o 
   4   4   9        8.57       -7.35     11.23 o 
   5   4   9       18.41       33.74     13.57 o 
   6   4   9       56.16       56.54     16.19 o 
   7   4   9       18.87       31.84     16.17 o 
   8   4   9        2.21       30.09     33.31 o 
 -12   5   9        1.40        7.25     25.21 o 
 -11   5   9        1.85       -1.62     21.14 o 
 -10   5   9        4.42       27.39     17.39 o 
  -9   5   9        7.91       17.48     16.39 o 
  -8   5   9        7.33       -3.55     15.59 o 
  -7   5   9      724.25      780.18     40.46 o 
  -6   5   9     3362.10     3520.95    112.10 o 
  -5   5   9     2373.86     2582.70    120.67 o 
  -4   5   9     6299.48     5771.45    643.55 o 
  -3   5   9     4268.84     3952.36     41.08 o 
  -2   5   9     2160.50     2023.37     31.87 o 
  -1   5   9      299.68      329.25     13.07 o 
   0   5   9      117.71      116.17      9.53 o 
   1   5   9       15.66       21.34      9.67 o 
   2   5   9      433.80      461.17     38.28 o 
   3   5   9      612.41      615.73     63.26 o 
   4   5   9      539.20      521.75     39.62 o 
   5   5   9      146.17      116.00     17.28 o 
   6   5   9       42.50        6.93     14.19 o 
   7   5   9      222.04      155.38     20.34 o 
   8   5   9       25.90       27.67     33.58 o 
 -11   6   9        2.64       29.51     28.74 o 
 -10   6   9        1.53       13.74     19.12 o 
  -9   6   9        0.23       -8.62     15.35 o 
  -8   6   9       31.13       29.98     15.14 o 
  -7   6   9      376.97      421.84     31.99 o 
  -6   6   9      482.66      547.56     36.33 o 
  -5   6   9      269.64      337.51     16.37 o 
  -4   6   9     1491.98     1430.69    210.79 o 
  -3   6   9     2494.62     2540.49     84.61 o 
  -2   6   9      893.52      740.79     93.79 o 
  -1   6   9     3688.39     2838.51    401.22 o 
   0   6   9     4909.67     4429.69    164.41 o 
   1   6   9     2093.21     1943.66    194.36 o 
   2   6   9     1581.80     1707.93    147.08 o 
   3   6   9      185.74      209.72     15.98 o 
   4   6   9      190.14      262.28     45.53 o 
   5   6   9        4.64        9.41     15.00 o 
   6   6   9       13.09       14.25     20.82 o 
   7   6   9        0.15      -10.68     15.33 o 
   8   6   9       27.30       49.43     34.92 o 
 -11   7   9        1.98        3.00     25.02 o 
 -10   7   9        5.20       14.92     23.43 o 
  -9   7   9        4.41       11.16     17.45 o 
  -8   7   9       19.45       -5.02     14.40 o 
  -7   7   9      113.73       61.74     15.41 o 
  -6   7   9        7.01        0.54     11.61 o 
  -5   7   9      178.74       95.94     12.89 o 
  -4   7   9      179.68      136.58     12.49 o 
  -3   7   9      744.43      476.01    138.35 o 
  -2   7   9      523.76      465.19     16.13 o 
  -1   7   9      454.84      477.83     34.21 o 
   0   7   9      315.59      337.53     35.61 o 
   1   7   9      448.78      444.68     19.37 o 
   2   7   9       62.52       93.74     14.43 o 
   3   7   9      132.85      143.82     27.94 o 
   4   7   9       93.44       94.84     17.33 o 
   5   7   9       28.63       22.67     15.03 o 
   6   7   9       24.82       21.72     16.38 o 
   7   7   9        4.34       -1.75     16.07 o 
   8   7   9        0.94      -22.57     31.97 o 
 -11   8   9        0.05        1.33     25.55 o 
 -10   8   9       28.65       -0.72     21.89 o 
  -9   8   9      133.11      110.10     26.77 o 
  -8   8   9      269.84      251.57     34.16 o 
  -7   8   9       55.31       45.06     16.98 o 
  -6   8   9       96.52       45.78     14.60 o 
  -5   8   9       91.25       56.20     12.91 o 
  -4   8   9        7.56       10.18      8.79 o 
  -3   8   9      780.27      851.84     67.69 o 
  -2   8   9     2862.53     2197.41    796.16 o 
  -1   8   9     3017.30     3104.97    107.75 o 
   0   8   9      730.76      721.87     36.59 o 
   1   8   9      209.66      222.94     27.80 o 
   2   8   9      800.00      823.06    128.27 o 
   3   8   9      668.36      610.09     75.22 o 
   4   8   9      409.80      367.35     27.40 o 
   5   8   9        0.00      -12.30     14.60 o 
   6   8   9       11.61        7.64     15.93 o 
   7   8   9        1.27        3.23     16.86 o 
   8   8   9        7.23       -0.81     32.77 o 
 -10   9   9        0.90        5.28     25.92 o 
  -9   9   9      149.14      156.16     28.56 o 
  -8   9   9      358.58      355.83     67.83 o 
  -7   9   9      371.83      407.97     80.19 o 
  -6   9   9      358.03      434.12     39.13 o 
  -5   9   9      466.68      571.39     25.63 o 
  -4   9   9      672.89      635.23     38.03 o 
  -3   9   9      741.54      766.80     34.09 o 
  -2   9   9      756.03      716.78     24.34 o 
  -1   9   9      293.58      278.45     20.98 o 
   0   9   9      538.48      548.61     34.46 o 
   1   9   9       27.68       35.74     13.17 o 
   2   9   9      121.56       83.68     14.23 o 
   3   9   9       74.08       46.71     14.61 o 
   4   9   9       61.66       45.59     16.04 o 
   5   9   9       66.70       61.89     18.25 o 
   6   9   9        6.23       11.25     16.83 o 
   7   9   9       18.84        0.31     17.90 o 
 -10  10   9        1.40        9.63     25.64 o 
  -9  10   9        5.68        7.08     25.36 o 
  -8  10   9        3.64       15.64     23.98 o 
  -7  10   9      149.52      144.61     26.58 o 
  -6  10   9      314.08      326.46     41.64 o 
  -5  10   9      101.87      126.94     16.56 o 
  -4  10   9      151.71      150.64     19.73 o 
  -3  10   9      106.52      121.85     19.63 o 
  -2  10   9       87.75       94.04     17.53 o 
  -1  10   9      207.92      194.12     20.38 o 
   0  10   9      885.49      832.71     31.66 o 
   1  10   9       84.24       89.69     19.49 o 
   2  10   9       57.34       36.23     13.64 o 
   3  10   9      183.06      209.64     18.78 o 
   4  10   9      141.78      146.48     21.25 o 
   5  10   9       26.37       27.47     18.66 o 
   6  10   9        7.79       17.72     18.07 o 
   7  10   9        2.80        6.19     25.01 o 
  -9  11   9        2.37      -15.02     24.85 o 
  -8  11   9       15.50       22.38     40.16 o 
  -7  11   9       41.47       29.97     21.14 o 
  -6  11   9      452.18      397.83     36.00 o 
  -5  11   9      919.14      827.09    116.99 o 
  -4  11   9      375.89      278.84     22.66 o 
  -3  11   9      213.84      191.70     21.05 o 
  -2  11   9      184.53      138.03     19.42 o 
  -1  11   9        8.53        5.27     16.27 o 
   0  11   9       22.50       19.15     16.33 o 
   1  11   9      187.52      181.03     21.91 o 
   2  11   9      343.75      324.61     39.22 o 
   3  11   9      123.86       89.61     22.97 o 
   4  11   9       12.41       -2.90     21.22 o 
   5  11   9       14.13       15.35     18.42 o 
   6  11   9       62.71       54.54     21.14 o 
  -8  12   9        0.58       23.19     27.83 o 
  -7  12   9        2.42       14.61     24.78 o 
  -6  12   9        4.57       23.14     21.84 o 
  -5  12   9      124.70      152.99     28.32 o 
  -4  12   9      123.04      195.50     22.31 o 
  -3  12   9      103.13      130.20     21.24 o 
  -2  12   9      545.18      661.83     32.60 o 
  -1  12   9      320.48      378.05     34.93 o 
   0  12   9      731.22      782.25     72.75 o 
   1  12   9      772.10      778.46     87.94 o 
   2  12   9      157.28      162.49     23.41 o 
   3  12   9      252.91      236.95     25.12 o 
   4  12   9       25.64       60.40     20.86 o 
   5  12   9        6.98       12.01     19.03 o 
   6  12   9       15.00       14.67     19.24 o 
  -7  13   9      105.84      104.94     29.52 o 
  -6  13   9       68.40       97.08     35.19 o 
  -5  13   9      109.32      118.67     28.07 o 
  -4  13   9        4.27       -7.61     22.99 o 
  -3  13   9       18.08      -15.84     16.94 o 
  -2  13   9       21.81        2.13     17.15 o 
  -1  13   9       12.99       12.92     18.36 o 
   0  13   9       19.25       10.43     19.42 o 
   1  13   9        7.65        5.18     18.93 o 
   2  13   9       34.02       40.74     24.78 o 
   3  13   9       39.47       46.47     22.83 o 
   4  13   9        4.35        0.41     19.92 o 
   5  13   9        0.10      -16.42     19.31 o 
  -6  14   9      120.21       97.59     29.99 o 
  -5  14   9       91.43       78.53     27.49 o 
  -4  14   9        0.71        0.51     26.11 o 
  -3  14   9       15.19       25.44     20.29 o 
  -2  14   9      134.29      133.63     23.32 o 
  -1  14   9      272.33      250.20     25.99 o 
   0  14   9      125.24      115.88     23.37 o 
   1  14   9       47.17       19.26     21.50 o 
   2  14   9       38.34       44.34     26.16 o 
   3  14   9        5.13      -35.98     23.98 o 
   4  14   9        0.35      -14.92     19.32 o 
  -5  15   9       73.26       81.47     29.72 o 
  -4  15   9       62.17       80.09     28.99 o 
  -3  15   9      109.47      127.49     29.81 o 
  -2  15   9       50.37       35.12     20.87 o 
  -1  15   9       12.95        7.56     19.96 o 
   0  15   9        2.12      -12.21     19.85 o 
   1  15   9       17.21       13.90     26.06 o 
   2  15   9       78.17       60.02     27.54 o 
 -12   0  10        2.91        0.38     26.37 o 
 -11   0  10        4.86       -8.55     23.81 o 
 -10   0  10       12.33       11.58     23.03 o 
  -9   0  10        0.81       -2.59     20.60 o 
  -8   0  10       15.70       12.51     17.80 o 
  -7   0  10       58.14       59.02     19.42 o 
  -6   0  10      616.98      528.73    103.29 o 
  -5   0  10     4231.26     4525.70    827.53 o 
  -4   0  10     1032.13     1103.26    154.06 o 
  -3   0  10     3360.16     3631.95    382.13 o 
  -2   0  10      140.29      141.55     13.30 o 
  -1   0  10      345.90      244.46     29.01 o 
   0   0  10      984.09     1050.09     49.97 o 
   1   0  10     5856.36     6413.39    118.47 o 
   2   0  10     3963.81     4565.45    107.19 o 
   3   0  10     2643.55     2627.79     87.04 o 
   4   0  10     1169.34     1265.81     67.16 o 
   5   0  10      121.02      127.60     39.22 o 
   6   0  10      756.94      707.58     57.49 o 
   7   0  10       47.16       46.21     38.41 o 
   8   0  10       13.53       20.42     37.34 o 
 -12   1  10       20.73       21.53     19.61 o 
 -11   1  10        4.00       -7.65     17.02 o 
 -10   1  10       20.22        0.77     15.40 o 
  -9   1  10        0.45       -3.41     14.28 o 
  -8   1  10       47.34       22.51     14.12 o 
  -7   1  10        9.75       28.34     12.98 o 
  -6   1  10       34.51       42.63     11.82 o 
  -5   1  10        2.97        1.84      7.86 o 
  -4   1  10      824.66      747.91     51.80 o 
  -3   1  10      627.78      527.70     36.60 o 
  -2   1  10     2195.44     1976.37    162.11 o 
  -1   1  10     1081.62      974.79     31.15 o 
   0   1  10     7422.12     7626.79     88.42 o 
   1   1  10      685.44      654.14     17.78 o 
   2   1  10       29.33       33.77     19.53 o 
   3   1  10      351.70      335.71     33.85 o 
   4   1  10       92.31       79.29     21.30 o 
   5   1  10        0.91       -2.37     21.56 o 
   6   1  10       23.18       20.84     26.51 o 
   7   1  10      167.21      141.50     29.71 o 
   8   1  10       19.52      -12.46     24.05 o 
 -12   2  10        8.08        8.09     18.97 o 
 -11   2  10        4.13      -10.59     16.76 o 
 -10   2  10       20.56       16.79     16.35 o 
  -9   2  10       11.02        6.84     14.31 o 
  -8   2  10      296.72      233.08     19.05 o 
  -7   2  10      242.50      208.16     20.20 o 
  -6   2  10       17.49       10.75     10.98 o 
  -5   2  10     1411.07     1230.38    188.60 o 
  -4   2  10       34.13       64.64      8.36 o 
  -3   2  10      208.21      242.19     20.47 o 
  -2   2  10      471.64      471.56     29.75 o 
  -1   2  10       16.73       -0.60      8.97 o 
   0   2  10     1074.09     1045.69     21.58 o 
   1   2  10       20.66        8.78     10.09 o 
   2   2  10       26.45       46.38     11.87 o 
   3   2  10       31.61       33.38     27.80 o 
   4   2  10        5.20       19.32     18.04 o 
   5   2  10        1.01        8.37     21.08 o 
   6   2  10        0.62       22.70     21.27 o 
   7   2  10       12.97       -2.24     23.26 o 
   8   2  10        5.30      -10.82     29.15 o 
 -12   3  10       18.19       14.90     18.57 o 
 -11   3  10       26.87        8.88     17.46 o 
 -10   3  10       40.25       75.56     18.00 o 
  -9   3  10        9.10       42.12     15.80 o 
  -8   3  10       37.93       94.52     16.16 o 
  -7   3  10        0.99       10.40     13.35 o 
  -6   3  10      111.45      164.90     15.63 o 
  -5   3  10      995.16      942.03    164.15 o 
  -4   3  10     3243.95     3216.86    154.24 o 
  -3   3  10    11355.65    11119.29    440.59 o 
  -2   3  10    10045.60     9744.16    176.23 o 
  -1   3  10     7352.77     7539.38    477.01 o 
   0   3  10     5974.53     5869.86    126.43 o 
   1   3  10     2035.75     2203.93     35.21 o 
   2   3  10     2729.74     2675.34     42.04 o 
   3   3  10      254.53      226.58     17.14 o 
   4   3  10        0.58       -7.92     15.58 o 
   5   3  10        0.19        7.10     33.85 o 
   6   3  10       18.09       14.47     19.85 o 
   7   3  10       82.45      139.00     37.88 o 
   8   3  10       21.24       26.56     23.36 o 
 -12   4  10        0.23       13.65     22.42 o 
 -11   4  10        7.37        0.75     18.49 o 
 -10   4  10      153.45      166.93     20.79 o 
  -9   4  10      168.63      174.36     24.31 o 
  -8   4  10      320.02      320.08     20.95 o 
  -7   4  10      603.10      628.77     35.32 o 
  -6   4  10      299.60      375.92     26.67 o 
  -5   4  10      903.62      938.84     65.14 o 
  -4   4  10     1729.84     1742.26     69.29 o 
  -3   4  10        1.60       12.12      8.53 o 
  -2   4  10        1.41       -4.70      7.40 o 
  -1   4  10      434.20      425.67     12.67 o 
   0   4  10      294.55      303.51     11.34 o 
   1   4  10      850.91      770.66     24.20 o 
   2   4  10     1615.52     1535.91     34.98 o 
   3   4  10      928.43      893.24     28.50 o 
   4   4  10       79.26       77.87     16.28 o 
   5   4  10       14.21       10.47     20.11 o 
   6   4  10       26.73       23.69     19.62 o 
   7   4  10       19.41       19.25     21.74 o 
   8   4  10       10.39        8.06     35.19 o 
 -11   5  10        1.28       -2.54     21.04 o 
 -10   5  10        0.47      -10.55     16.72 o 
  -9   5  10      637.61      652.84     38.58 o 
  -8   5  10      106.25      107.52     17.19 o 
  -7   5  10       19.63       44.81     14.36 o 
  -6   5  10      503.79      587.51     36.37 o 
  -5   5  10        5.30        1.08      9.62 o 
  -4   5  10      208.43      244.56     20.68 o 
  -3   5  10        6.38       14.44      8.71 o 
  -2   5  10       89.92       96.39     11.59 o 
  -1   5  10       44.44       83.60      9.13 o 
   0   5  10      109.27       97.49      9.98 o 
   1   5  10       20.39        3.44     12.49 o 
   2   5  10      519.36      566.85     23.83 o 
   3   5  10       15.53        6.86     13.99 o 
   4   5  10        4.01       -1.37     13.99 o 
   5   5  10       16.68       12.34     19.31 o 
   6   5  10       11.72       24.73     22.43 o 
   7   5  10        0.47       -3.59     20.20 o 
   8   5  10        4.54       23.64     38.15 o 
 -11   6  10        0.16       -8.77     20.62 o 
 -10   6  10       65.26       89.56     18.61 o 
  -9   6  10        1.96       17.34     16.09 o 
  -8   6  10        0.40       -2.24     14.21 o 
  -7   6  10      603.32      531.62     41.99 o 
  -6   6  10     1836.62     1676.26     73.36 o 
  -5   6  10      122.52      106.09     12.52 o 
  -4   6  10      376.43      336.62     13.64 o 
  -3   6  10     2512.61     2310.49     75.42 o 
  -2   6  10      150.64      173.79     11.75 o 
  -1   6  10       69.58       67.70      9.80 o 
   0   6  10      776.08      803.65     22.03 o 
   1   6  10     2044.27     1893.79     39.69 o 
   2   6  10      225.70      191.80     18.42 o 
   3   6  10      236.50      198.57     18.06 o 
   4   6  10       95.95       70.58     16.62 o 
   5   6  10      181.12      141.93     22.30 o 
   6   6  10       49.23       39.99     21.30 o 
   7   6  10        1.35      -17.88     19.46 o 
   8   6  10        7.34       -0.54     34.92 o 
 -11   7  10        0.19       16.72     26.11 o 
 -10   7  10        2.28        6.72     23.35 o 
  -9   7  10       65.68       46.28     17.43 o 
  -8   7  10       48.00       28.32     14.89 o 
  -7   7  10       76.85      109.96     16.10 o 
  -6   7  10      244.53      295.19     16.98 o 
  -5   7  10     1063.48     1127.48     52.85 o 
  -4   7  10     1341.13     1473.36     44.79 o 
  -3   7  10     4722.92     4466.53    169.97 o 
  -2   7  10     5561.19     4771.57    299.04 o 
  -1   7  10     6210.51     3716.91   1579.95 o 
   0   7  10     2877.14     2604.67    230.04 o 
   1   7  10     1141.23     1064.58     32.72 o 
   2   7  10      905.17      900.64     38.95 o 
   3   7  10      325.38      303.27     21.41 o 
   4   7  10      146.98      157.02     18.83 o 
   5   7  10       14.31        8.97     15.55 o 
   6   7  10       21.97        5.02     20.45 o 
   7   7  10        9.48       -1.49     21.24 o 
   8   7  10        0.36       -6.18     35.73 o 
 -10   8  10        0.04        1.60     23.78 o 
  -9   8  10       38.91       34.51     24.53 o 
  -8   8  10       25.78       44.18     19.32 o 
  -7   8  10      169.98      224.12     21.48 o 
  -6   8  10       97.54      141.90     14.95 o 
  -5   8  10        7.20       -8.51     12.40 o 
  -4   8  10       33.43       27.29      9.92 o 
  -3   8  10       71.29       41.22     10.57 o 
  -2   8  10       28.01       19.91     10.82 o 
  -1   8  10      246.29      224.08     26.03 o 
   0   8  10      244.35      260.45     28.84 o 
   1   8  10       54.13       39.81     12.43 o 
   2   8  10       31.56       17.15     16.34 o 
   3   8  10       19.82       17.53     16.51 o 
   4   8  10       10.99       17.01     16.28 o 
   5   8  10      155.27      154.28     20.87 o 
   6   8  10       17.86       28.48     21.35 o 
   7   8  10        4.89       -2.86     22.49 o 
 -10   9  10       34.38       49.52     27.50 o 
  -9   9  10       21.14       34.22     25.10 o 
  -8   9  10        1.62        1.28     22.41 o 
  -7   9  10       88.10      103.32     19.31 o 
  -6   9  10       97.27       86.92     13.36 o 
  -5   9  10       57.96       44.42     12.97 o 
  -4   9  10      236.28      233.09     25.98 o 
  -3   9  10      904.95      732.05    118.65 o 
  -2   9  10      272.07      236.30     19.88 o 
  -1   9  10       28.92       24.79     12.67 o 
   0   9  10      116.31      134.17     15.37 o 
   1   9  10       23.40       20.27     15.36 o 
   2   9  10       85.35       70.28     18.04 o 
   3   9  10       42.64       28.28     17.59 o 
   4   9  10       53.27       81.92     18.49 o 
   5   9  10       55.52       60.94     19.90 o 
   6   9  10        4.49        1.35     21.78 o 
   7   9  10        1.21      -17.29     22.20 o 
  -9  10  10        2.18       12.13     25.35 o 
  -8  10  10       34.48       28.42     23.44 o 
  -7  10  10      197.21      186.91     28.46 o 
  -6  10  10      312.79      303.58     67.96 o 
  -5  10  10      518.62      503.18     28.54 o 
  -4  10  10       70.98       40.71     17.22 o 
  -3  10  10       24.30       12.43     15.56 o 
  -2  10  10      162.19      151.53     23.05 o 
  -1  10  10      383.75      382.00     34.26 o 
   0  10  10      202.12      181.25     20.31 o 
   1  10  10      458.50      366.98     25.02 o 
   2  10  10      484.21      410.20     26.33 o 
   3  10  10       73.36       42.38     18.34 o 
   4  10  10       46.09       30.27     18.52 o 
   5  10  10       28.90       18.09     18.42 o 
   6  10  10        6.88      -20.29     22.03 o 
  -9  11  10        3.01        0.82     25.47 o 
  -8  11  10       26.00       28.93     25.61 o 
  -7  11  10       84.92      106.26     27.80 o 
  -6  11  10      243.07      255.69     30.40 o 
  -5  11  10      447.86      493.21     29.05 o 
  -4  11  10      779.79      823.90     48.63 o 
  -3  11  10      541.66      603.26     47.45 o 
  -2  11  10      357.28      405.47     25.76 o 
  -1  11  10      176.42      197.78     20.13 o 
   0  11  10       32.35       33.53     22.31 o 
   1  11  10      117.67      128.75     20.89 o 
   2  11  10       43.93       49.13     16.12 o 
   3  11  10       90.50      112.97     21.61 o 
   4  11  10        4.01       17.66     18.66 o 
   5  11  10        0.41       -2.20     18.18 o 
   6  11  10        5.28       -0.46     23.60 o 
  -8  12  10       60.08       58.66     28.84 o 
  -7  12  10        0.10        2.41     26.14 o 
  -6  12  10       71.20       37.41     25.33 o 
  -5  12  10      240.18      151.49     28.10 o 
  -4  12  10      356.18      287.11     25.56 o 
  -3  12  10       78.02       53.08     19.72 o 
  -2  12  10      152.30      125.67     22.70 o 
  -1  12  10        0.28      -18.75     16.57 o 
   0  12  10       35.22       44.21     24.36 o 
   1  12  10       47.49       50.80     43.25 o 
   2  12  10      156.41      157.65     22.41 o 
   3  12  10      132.94       94.80     21.32 o 
   4  12  10       32.01       46.13     19.48 o 
   5  12  10        1.59      -12.99     19.65 o 
  -7  13  10        5.63        6.70     26.44 o 
  -6  13  10        1.04       -8.73     25.83 o 
  -5  13  10        3.76      -10.13     23.78 o 
  -4  13  10      253.06      294.18     27.15 o 
  -3  13  10      451.88      491.06     30.09 o 
  -2  13  10      373.59      436.14     30.13 o 
  -1  13  10      427.76      416.33     37.94 o 
   0  13  10      272.84      273.49     32.10 o 
   1  13  10      266.83      230.07     34.52 o 
   2  13  10       91.64       92.38     21.55 o 
   3  13  10        6.19        5.61     19.60 o 
   4  13  10        0.61        5.94     20.13 o 
  -6  14  10       54.26       66.14     30.16 o 
  -5  14  10       83.23       64.93     27.42 o 
  -4  14  10       36.74       26.94     20.69 o 
  -3  14  10       30.03       29.10     20.85 o 
  -2  14  10        2.78       -1.06     19.53 o 
  -1  14  10        1.34        6.05     24.21 o 
   0  14  10        1.97       -6.53     25.74 o 
   1  14  10        0.46       17.22     24.88 o 
   2  14  10      121.07      110.07     28.58 o 
   3  14  10        7.59        4.76     19.16 o 
  -4  15  10       49.40       59.26     29.33 o 
  -3  15  10       17.35       16.23     21.77 o 
  -2  15  10       31.98       40.14     27.85 o 
  -1  15  10        0.76      -13.07     25.43 o 
   0  15  10        1.96       -0.04     26.97 o 
   1  15  10       72.13       66.73     28.87 o 
 -12   1  11        0.11       -4.60     18.36 o 
 -11   1  11       11.53        1.13     16.79 o 
 -10   1  11       73.16       52.56     16.61 o 
  -9   1  11       37.47       14.22     14.42 o 
  -8   1  11       74.66       69.08     15.28 o 
  -7   1  11      179.88      158.65     16.46 o 
  -6   1  11       26.54       20.28      8.15 o 
  -5   1  11      431.10      388.47     29.04 o 
  -4   1  11      180.33      231.83     17.14 o 
  -3   1  11      166.13      133.90     10.36 o 
  -2   1  11      387.34      310.86     16.96 o 
  -1   1  11     1944.64     1875.58     43.58 o 
   0   1  11     3520.56     3517.60     84.22 o 
   1   1  11     1902.84     1983.22     49.45 o 
   2   1  11     1053.12     1071.75     51.31 o 
   3   1  11      344.92      392.04     31.42 o 
   4   1  11      865.59      782.47     40.08 o 
   5   1  11       52.12       89.29     25.39 o 
   6   1  11       74.70       54.03     26.31 o 
   7   1  11        1.68       -5.84     24.20 o 
   8   1  11        0.40       -3.61     25.51 o 
 -12   2  11        2.47        4.88     19.39 o 
 -11   2  11        3.75       -7.26     17.32 o 
 -10   2  11        8.67       15.94     16.05 o 
  -9   2  11       20.51       51.89     15.53 o 
  -8   2  11        5.43       22.52     14.19 o 
  -7   2  11      674.99      699.76     88.09 o 
  -6   2  11     2549.74     1935.74    502.44 o 
  -5   2  11     2054.54     2061.83    166.15 o 
  -4   2  11     6215.57     6064.99    605.10 o 
  -3   2  11     8836.21     7905.13    862.22 o 
  -2   2  11     5532.20     4638.93    709.25 o 
  -1   2  11     2149.57     2056.88     46.72 o 
   0   2  11     2396.53     2244.00    114.57 o 
   1   2  11      814.23      768.30     39.49 o 
   2   2  11      337.56      324.25     27.66 o 
   3   2  11       17.64       16.09     20.56 o 
   4   2  11      229.08      214.98     27.92 o 
   5   2  11      130.99      114.72     25.26 o 
   6   2  11       13.78        6.09     22.07 o 
   7   2  11       34.21       -6.56     22.44 o 
   8   2  11        5.26       -5.05     25.20 o 
 -12   3  11       10.90        5.50     19.48 o 
 -11   3  11       30.97       24.58     18.06 o 
 -10   3  11        7.26       14.92     16.72 o 
  -9   3  11      132.60      144.44     18.12 o 
  -8   3  11       30.07       14.03     14.04 o 
  -7   3  11      385.23      326.65     30.56 o 
  -6   3  11       48.64       22.86     11.33 o 
  -5   3  11      147.13      130.14     11.88 o 
  -4   3  11        0.08       -8.42      8.32 o 
  -3   3  11      212.77      221.90     11.25 o 
  -2   3  11      220.09      216.66     12.61 o 
  -1   3  11      235.63      253.06     12.51 o 
   0   3  11       29.02        4.05     19.21 o 
   1   3  11      209.13      212.26     22.57 o 
   2   3  11      473.10      468.63     31.16 o 
   3   3  11      184.44      188.32     25.54 o 
   4   3  11      122.08      142.06     25.51 o 
   5   3  11        5.58       -4.13     18.16 o 
   6   3  11       53.09       89.87     23.94 o 
   7   3  11       21.79       36.70     23.25 o 
   8   3  11        6.34        4.05     23.14 o 
 -11   4  11        4.55       -1.58     17.22 o 
 -10   4  11        5.03       33.30     16.69 o 
  -9   4  11       50.48       41.92     16.22 o 
  -8   4  11        5.43       20.88     14.53 o 
  -7   4  11      121.82      116.08     16.22 o 
  -6   4  11       55.43       43.61      9.57 o 
  -5   4  11      748.55      618.67    110.70 o 
  -4   4  11      452.56      398.10     18.03 o 
  -3   4  11     1536.08     1456.08     22.51 o 
  -2   4  11     1439.00     1367.78     29.16 o 
  -1   4  11      694.66      776.63     27.04 o 
   0   4  11      608.57      659.32     18.77 o 
   1   4  11       26.22       14.05     17.13 o 
   2   4  11      575.45      541.82     31.66 o 
   3   4  11      223.00      231.87     27.35 o 
   4   4  11        0.99       10.01     21.06 o 
   5   4  11        0.16        5.06     20.04 o 
   6   4  11       14.48       22.63     21.60 o 
   7   4  11       19.78       47.38     23.60 o 
   8   4  11        0.35       16.66     37.34 o 
 -11   5  11        6.23       -3.14     18.80 o 
 -10   5  11        7.97       14.29     17.15 o 
  -9   5  11       79.24       58.48     17.13 o 
  -8   5  11      510.90      483.77     28.37 o 
  -7   5  11      597.27      504.18     24.23 o 
  -6   5  11     1177.63      936.63     99.80 o 
  -5   5  11      374.63      377.99     26.95 o 
  -4   5  11       13.64       13.85      9.09 o 
  -3   5  11      102.13      114.13     11.04 o 
  -2   5  11      593.30      525.35     22.00 o 
  -1   5  11     1704.06     1663.61     28.71 o 
   0   5  11     1717.00     1625.64     90.70 o 
   1   5  11     1938.54     1822.97     51.95 o 
   2   5  11      477.53      513.91     31.58 o 
   3   5  11      453.74      425.64     29.72 o 
   4   5  11      219.69      190.19     26.58 o 
   5   5  11      130.99       96.33     26.33 o 
   6   5  11       10.17       -1.20     21.07 o 
   7   5  11       33.79       28.19     23.28 o 
   8   5  11       66.61       60.71     42.44 o 
 -11   6  11       12.28       40.33     22.71 o 
 -10   6  11       17.52        5.34     17.74 o 
  -9   6  11       15.08       30.12     16.51 o 
  -8   6  11      220.62      276.99     20.57 o 
  -7   6  11       46.19       83.66     15.73 o 
  -6   6  11      266.32      340.96     18.08 o 
  -5   6  11     1194.51     1388.24     35.03 o 
  -4   6  11      211.79      249.62     38.99 o 
  -3   6  11     3143.10     2976.30     64.83 o 
  -2   6  11     1617.55     1553.63     35.43 o 
  -1   6  11     1585.50     1492.02     56.04 o 
   0   6  11     1229.78     1185.87     41.88 o 
   1   6  11       78.23       51.24     15.85 o 
   2   6  11       60.55       58.17     21.82 o 
   3   6  11       18.60       15.40     20.98 o 
   4   6  11        0.48      -11.26     19.63 o 
   5   6  11        0.70       -3.77     19.89 o 
   6   6  11       14.39       20.39     21.74 o 
   7   6  11        2.29        2.52     22.58 o 
   8   6  11        1.78        9.40     39.49 o 
 -11   7  11        1.38      -14.04     24.97 o 
 -10   7  11        1.28        0.73     20.28 o 
  -9   7  11        0.09       -0.46     15.68 o 
  -8   7  11        3.65       13.85     15.41 o 
  -7   7  11       10.06        0.88     13.85 o 
  -6   7  11       38.86       17.87     12.75 o 
  -5   7  11     1368.47     1158.43     35.25 o 
  -4   7  11        2.25       -0.75     10.54 o 
  -3   7  11        1.84       -5.29      9.39 o 
  -2   7  11        0.64      -16.65     11.10 o 
  -1   7  11     1714.37     1665.00     53.12 o 
   0   7  11      891.70      819.14     42.82 o 
   1   7  11     1066.62      959.15     40.75 o 
   2   7  11      239.49      212.69     19.93 o 
   3   7  11        0.24       -0.30     18.13 o 
   4   7  11       51.45       76.23     31.56 o 
   5   7  11        5.77       23.71     19.75 o 
   6   7  11        1.52      -15.90     20.90 o 
   7   7  11        0.42      -15.49     21.84 o 
 -10   8  11       10.34       16.57     24.55 o 
  -9   8  11        1.23       -2.97     19.14 o 
  -8   8  11       45.02       24.76     16.59 o 
  -7   8  11        4.38        9.20     13.94 o 
  -6   8  11      254.39      327.54     22.61 o 
  -5   8  11     2015.63     1974.82    159.28 o 
  -4   8  11     1734.33     1633.85     94.76 o 
  -3   8  11     1656.28     1631.12     71.42 o 
  -2   8  11      967.79      915.10     30.85 o 
  -1   8  11      692.56      455.34    182.04 o 
   0   8  11      187.14      139.50     29.74 o 
   1   8  11      479.98      353.37     51.39 o 
   2   8  11       21.05       17.48     16.15 o 
   3   8  11      257.47      206.96     28.45 o 
   4   8  11       29.77       15.65     21.69 o 
   5   8  11       15.76        1.07     22.07 o 
   6   8  11       36.46       26.25     23.62 o 
   7   8  11        0.02       -5.69     22.65 o 
 -10   9  11        3.41       15.19     25.34 o 
  -9   9  11        1.37        3.68     24.02 o 
  -8   9  11        0.48       -6.34     22.06 o 
  -7   9  11      135.11      150.94     18.49 o 
  -6   9  11       45.53       48.60     13.16 o 
  -5   9  11       33.23       31.01     12.60 o 
  -4   9  11        2.32       -0.33     11.07 o 
  -3   9  11      323.74      338.62     19.30 o 
  -2   9  11       34.81       35.14     15.89 o 
  -1   9  11      768.61      718.60     29.81 o 
   0   9  11     2961.17     2677.68     56.21 o 
   1   9  11     1056.22      957.58     34.41 o 
   2   9  11      325.84      313.30     23.32 o 
   3   9  11      156.06      156.55     27.58 o 
   4   9  11        9.71       30.72     23.17 o 
   5   9  11      116.62      130.08     26.09 o 
   6   9  11        0.04       -8.69     22.58 o 
   7   9  11       11.44        0.41     23.97 o 
  -9  10  11       28.06       49.18     36.00 o 
  -8  10  11       20.27       37.84     25.83 o 
  -7  10  11       21.48       40.80     23.04 o 
  -6  10  11      185.37      256.92     20.36 o 
  -5  10  11      261.09      325.71     21.68 o 
  -4  10  11      113.63      175.50     18.67 o 
  -3  10  11        1.31        6.90     11.70 o 
  -2  10  11      128.51       90.02     18.12 o 
  -1  10  11        0.63        5.61     16.09 o 
   0  10  11      107.98       83.55     18.13 o 
   1  10  11      163.97      131.88     20.09 o 
   2  10  11       64.16       68.38     18.98 o 
   3  10  11       28.00       14.89     18.21 o 
   4  10  11       76.58       86.61     31.03 o 
   5  10  11        9.86       33.54     24.53 o 
   6  10  11        0.08       -2.52     23.87 o 
  -9  11  11       60.71       58.76     27.88 o 
  -8  11  11      124.31       49.34     26.24 o 
  -7  11  11       83.73       62.12     26.54 o 
  -6  11  11       91.42       57.61     23.69 o 
  -5  11  11      188.78      140.42     21.42 o 
  -4  11  11      101.35       66.24     19.15 o 
  -3  11  11        1.74        4.54     19.26 o 
  -2  11  11      122.03      127.95     24.12 o 
  -1  11  11      558.34      509.65     29.07 o 
   0  11  11       74.52       57.67     18.03 o 
   1  11  11      163.05      131.94     21.64 o 
   2  11  11       62.66       37.71     18.66 o 
   3  11  11      120.70       78.84     20.21 o 
   4  11  11       86.41       70.97     26.66 o 
   5  11  11        0.03       -7.07     24.71 o 
  -8  12  11       21.72       48.68     28.67 o 
  -7  12  11       41.17       83.14     28.87 o 
  -6  12  11      112.44      187.97     29.85 o 
  -5  12  11       82.64      132.06     22.82 o 
  -4  12  11      523.32      580.44     48.27 o 
  -3  12  11      649.53      731.84     52.52 o 
  -2  12  11      615.66      661.33     60.98 o 
  -1  12  11      540.18      547.81     64.34 o 
   0  12  11      258.33      273.78     24.60 o 
   1  12  11       54.54       80.19     20.21 o 
   2  12  11       14.75       18.36     16.61 o 
   3  12  11        2.78       -5.02     17.79 o 
   4  12  11        4.66       -8.28     24.82 o 
  -7  13  11        2.24        0.53     27.03 o 
  -6  13  11        6.82        9.95     25.13 o 
  -5  13  11       12.42        5.80     25.76 o 
  -4  13  11       59.63       53.05     26.22 o 
  -3  13  11       15.38       24.34     26.40 o 
  -2  13  11      124.28      147.56     30.78 o 
  -1  13  11      102.35       80.95     25.26 o 
   0  13  11        6.37       11.89     22.19 o 
   1  13  11        2.91      -14.27     17.79 o 
   2  13  11       34.59       39.43     19.95 o 
   3  13  11       18.56       21.79     20.92 o 
  -5  14  11       31.88       19.07     38.95 o 
  -4  14  11       39.88        1.31     25.33 o 
  -3  14  11       55.76       43.58     26.14 o 
  -2  14  11        9.35       12.62     24.79 o 
  -1  14  11        6.55       24.11     26.65 o 
   0  14  11       15.71       13.24     22.90 o 
   1  14  11        7.15       17.89     18.69 o 
   2  14  11        1.33        2.77     21.03 o 
  -3  15  11        1.37       -6.22     25.88 o 
  -2  15  11       13.26        5.16     28.03 o 
  -1  15  11       25.68       16.56     27.51 o 
   0  15  11       36.97       29.54     29.52 o 
 -12   0  12       68.32       68.95     28.38 o 
 -11   0  12        4.69       11.00     24.19 o 
 -10   0  12      136.25       80.33     51.58 o 
  -9   0  12       85.66       40.52     27.94 o 
  -8   0  12       47.52        9.32     19.44 o 
  -7   0  12      785.87      450.59    278.44 o 
  -6   0  12        9.47       13.79     17.34 o 
  -5   0  12      702.37      646.03     78.04 o 
  -4   0  12      554.12      547.75     27.40 o 
  -3   0  12     6223.16     6259.20     81.40 o 
  -2   0  12    16480.48    17195.33    199.86 o 
  -1   0  12    10177.36    10568.91    157.42 o 
   0   0  12     1952.16     1950.83     71.19 o 
   1   0  12     3946.00     4275.33    107.19 o 
   2   0  12      870.83      906.91     58.29 o 
   3   0  12      178.60      194.49     41.64 o 
   4   0  12     1083.44     1042.04     66.62 o 
   5   0  12      206.80      306.51     46.47 o 
   6   0  12       44.75       54.53     36.53 o 
   7   0  12       13.53       17.19     36.53 o 
   8   0  12       12.02       44.06     38.68 o 
 -12   1  12       13.37        0.71     19.54 o 
 -11   1  12       11.16       21.60     16.56 o 
 -10   1  12        1.13        0.14     15.23 o 
  -9   1  12      112.53      129.48     24.78 o 
  -8   1  12     1117.06     1014.93    168.24 o 
  -7   1  12      579.91      455.65    162.15 o 
  -6   1  12     1262.40     1260.06    142.81 o 
  -5   1  12     1552.79     1565.61    135.63 o 
  -4   1  12      769.44      791.02     77.08 o 
  -3   1  12      765.23      811.33     22.65 o 
  -2   1  12     2906.94     2971.77     62.59 o 
  -1   1  12        1.23      -25.88     19.17 o 
   0   1  12      124.88      126.25     19.07 o 
   1   1  12        0.09       -3.59     18.54 o 
   2   1  12        2.53        3.15     17.19 o 
   3   1  12      135.56      115.73     21.92 o 
   4   1  12       35.55       50.92     26.83 o 
   5   1  12       34.33       37.60     25.97 o 
   6   1  12       63.15       60.84     25.97 o 
   7   1  12        0.14       -8.69     25.65 o 
   8   1  12        0.45       -7.75     26.06 o 
 -12   2  12        9.11       13.28     19.77 o 
 -11   2  12        0.60        1.91     17.28 o 
 -10   2  12        1.74       -2.40     15.03 o 
  -9   2  12        2.01        7.91     14.71 o 
  -8   2  12        4.76       -2.80     13.27 o 
  -7   2  12        9.60       10.38      9.60 o 
  -6   2  12        5.21        8.19     11.98 o 
  -5   2  12       30.97       28.29      9.99 o 
  -4   2  12        1.71        3.32      9.57 o 
  -3   2  12       15.42       24.83     12.65 o 
  -2   2  12        8.74        1.30     11.91 o 
  -1   2  12      225.62      237.98     22.06 o 
   0   2  12      488.63      527.65     30.76 o 
   1   2  12      141.93      163.89     23.39 o 
   2   2  12       58.50       66.35     22.98 o 
   3   2  12        1.03       -3.04     18.98 o 
   4   2  12       20.54       40.95     23.84 o 
   5   2  12        4.93       12.25     19.92 o 
   6   2  12       32.48       32.88     23.34 o 
   7   2  12       20.97       22.57     26.65 o 
   8   2  12        8.61        1.09     25.82 o 
 -11   3  12        0.03       -6.40     17.75 o 
 -10   3  12        3.70       14.02     16.43 o 
  -9   3  12        6.85       -7.13     15.09 o 
  -8   3  12       62.36       36.94     18.73 o 
  -7   3  12      301.94      250.51     57.35 o 
  -6   3  12     2037.29     1703.70    331.24 o 
  -5   3  12     1698.54     1526.11    145.29 o 
  -4   3  12     3479.14     3267.42    452.53 o 
  -3   3  12     2262.45     2247.29     39.89 o 
  -2   3  12     1908.36     1937.36     38.28 o 
  -1   3  12     1043.61     1060.40     29.72 o 
   0   3  12       83.28       70.01     19.08 o 
   1   3  12      116.92      139.75     23.25 o 
   2   3  12      398.56      448.40     32.19 o 
   3   3  12      533.01      594.02     36.74 o 
   4   3  12        1.79      -16.62     21.56 o 
   5   3  12       58.04       53.69     23.28 o 
   6   3  12       43.63       39.23     23.29 o 
   7   3  12       13.29       12.50     23.73 o 
   8   3  12       27.41        6.90     27.33 o 
 -11   4  12        3.64       -8.21     17.90 o 
 -10   4  12        2.83       -7.13     16.53 o 
  -9   4  12       73.06       60.30     17.05 o 
  -8   4  12       42.18       34.05     14.38 o 
  -7   4  12        1.84       -1.07     12.57 o 
  -6   4  12       28.32       32.32     11.21 o 
  -5   4  12       64.99       79.54     11.63 o 
  -4   4  12      874.89      825.56     48.81 o 
  -3   4  12     1490.32     1334.46     43.84 o 
  -2   4  12     1479.13     1399.74     33.27 o 
  -1   4  12     4232.96     3755.45    504.63 o 
   0   4  12     2938.50     2686.40     88.25 o 
   1   4  12     1653.59     1582.64     58.70 o 
   2   4  12      436.28      407.50     31.24 o 
   3   4  12      336.71      355.72     50.50 o 
   4   4  12      314.54      305.96     47.95 o 
   5   4  12       12.94       -5.76     20.01 o 
   6   4  12        4.00       13.77     22.79 o 
   7   4  12        2.09        2.66     23.10 o 
   8   4  12       12.18       18.28     25.39 o 
 -11   5  12       22.67       24.87     22.44 o 
 -10   5  12       34.67       29.31     17.70 o 
  -9   5  12       34.16       11.57     15.88 o 
  -8   5  12       45.11       17.82     14.74 o 
  -7   5  12       72.52       96.53     15.39 o 
  -6   5  12       16.71       57.88     14.29 o 
  -5   5  12      146.85      101.61     12.62 o 
  -4   5  12      132.70       80.51     11.89 o 
  -3   5  12      149.62       99.31     13.32 o 
  -2   5  12        0.06        1.80     10.35 o 
  -1   5  12       30.84        5.68     14.37 o 
   0   5  12       51.74       38.06     14.13 o 
   1   5  12      117.98      115.87     23.50 o 
   2   5  12      337.08      323.42     38.95 o 
   3   5  12      294.27      284.85     43.65 o 
   4   5  12       43.38       80.43     23.94 o 
   5   5  12        0.34        6.93     21.21 o 
   6   5  12       23.58       14.85     22.41 o 
   7   5  12        1.54       14.38     24.20 o 
   8   5  12        8.86       -0.81     43.25 o 
 -11   6  12        4.55       -7.52     18.78 o 
 -10   6  12       20.09       18.80     17.29 o 
  -9   6  12        0.37        1.56     15.92 o 
  -8   6  12       31.81       14.28     15.02 o 
  -7   6  12       21.40       13.02     13.93 o 
  -6   6  12       10.51        6.03     11.65 o 
  -5   6  12      571.23      442.45     48.97 o 
  -4   6  12      488.34      514.55     19.04 o 
  -3   6  12     1555.54     1546.11    136.35 o 
  -2   6  12     1227.22     1183.55     27.34 o 
  -1   6  12     1814.12     1709.43     50.60 o 
   0   6  12     1168.39     1127.02     43.87 o 
   1   6  12      670.59      654.83     36.73 o 
   2   6  12      257.78      228.13     26.37 o 
   3   6  12       50.68       39.21     22.31 o 
   4   6  12       46.45       52.67     23.17 o 
   5   6  12       28.90       41.10     23.33 o 
   6   6  12       40.86       28.70     21.82 o 
   7   6  12        3.31      -15.96     23.21 o 
 -10   7  12       19.02       26.34     18.44 o 
  -9   7  12       59.77       95.81     19.24 o 
  -8   7  12      233.62      299.81     21.88 o 
  -7   7  12      120.56      153.83     17.34 o 
  -6   7  12      423.54      439.64     88.90 o 
  -5   7  12     2914.94     3018.42     85.42 o 
  -4   7  12     1222.86     1191.43     43.12 o 
  -3   7  12     2280.15     2269.81     68.99 o 
  -2   7  12      452.21      405.37     22.80 o 
  -1   7  12      404.26      398.52     30.17 o 
   0   7  12      323.31      278.70     27.85 o 
   1   7  12       19.07        8.54     20.12 o 
   2   7  12      326.59      271.86     34.65 o 
   3   7  12      287.99      283.85     30.43 o 
   4   7  12      103.93       73.79     24.55 o 
   5   7  12       14.74       24.43     23.23 o 
   6   7  12       15.82        4.25     23.55 o 
   7   7  12       10.47        3.01     23.22 o 
 -10   8  12        2.37        8.28     24.38 o 
  -9   8  12        0.32       -0.22     17.56 o 
  -8   8  12       55.61       49.97     16.87 o 
  -7   8  12       56.49       41.55     15.26 o 
  -6   8  12       28.67       19.88     12.52 o 
  -5   8  12      465.53      473.90     22.64 o 
  -4   8  12      200.87      199.62     16.73 o 
  -3   8  12      342.83      245.16     67.33 o 
  -2   8  12      750.62      687.08     39.85 o 
  -1   8  12       52.75       48.19     15.74 o 
   0   8  12      118.90       96.46     21.46 o 
   1   8  12      139.42      113.08     24.64 o 
   2   8  12      104.00       89.54     22.56 o 
   3   8  12      204.08      204.18     29.48 o 
   4   8  12        3.02       -2.93     20.70 o 
   5   8  12       10.00        6.20     21.25 o 
   6   8  12        3.15        6.67     24.06 o 
 -10   9  12        0.98       -2.33     25.29 o 
  -9   9  12        0.45       -2.20     25.36 o 
  -8   9  12        0.01      -13.89     16.53 o 
  -7   9  12      178.40      113.72     18.39 o 
  -6   9  12      106.89       55.34     14.16 o 
  -5   9  12      231.49      210.74     21.96 o 
  -4   9  12      499.68      401.17     24.15 o 
  -3   9  12      386.31      333.58     23.47 o 
  -2   9  12      534.64      460.85     25.33 o 
  -1   9  12      493.94      326.20    111.04 o 
   0   9  12      222.81      148.50     43.20 o 
   1   9  12        5.48        3.98     21.48 o 
   2   9  12      101.05       80.18     25.26 o 
   3   9  12      174.08      131.17     28.42 o 
   4   9  12       23.44       10.60     23.66 o 
   5   9  12       18.16        3.86     23.68 o 
   6   9  12        2.41      -29.35     22.43 o 
  -9  10  12        9.74       15.83     25.93 o 
  -8  10  12       42.85       37.64     24.78 o 
  -7  10  12       49.23       53.07     23.92 o 
  -6  10  12       11.40       -7.43     18.75 o 
  -5  10  12       17.48       -0.76     18.92 o 
  -4  10  12        1.10       16.07     20.60 o 
  -3  10  12      181.15      223.19     21.60 o 
  -2  10  12      805.24      833.40     33.01 o 
  -1  10  12     1004.48      976.64     41.13 o 
   0  10  12      661.09      636.03     31.24 o 
   1  10  12      689.63      636.67     39.69 o 
   2  10  12      325.07      305.82     32.76 o 
   3  10  12      192.37      194.57     30.11 o 
   4  10  12       69.60       87.04     25.26 o 
   5  10  12       10.43       17.55     24.64 o 
  -8  11  12      108.85      145.61     29.83 o 
  -7  11  12       43.81        2.42     36.53 o 
  -6  11  12      127.38      172.06     29.83 o 
  -5  11  12      195.03      285.85     26.09 o 
  -4  11  12      226.33      295.47     35.64 o 
  -3  11  12      187.72      230.73     23.13 o 
  -2  11  12      366.97      360.03     25.78 o 
  -1  11  12      445.76      419.47     27.75 o 
   0  11  12      292.96      279.01     24.90 o 
   1  11  12       77.59       69.18     25.14 o 
   2  11  12        2.04       -4.75     21.63 o 
   3  11  12        0.31      -20.92     21.08 o 
   4  11  12        0.90        2.91     24.78 o 
   5  11  12        1.60        8.63     24.93 o 
  -7  12  12       65.01       63.94     41.10 o 
  -6  12  12       47.73       42.98     37.88 o 
  -5  12  12       13.84       16.03     34.65 o 
  -4  12  12       12.87       19.22     24.48 o 
  -3  12  12        6.46        9.44     19.54 o 
  -2  12  12       10.88        2.54     17.68 o 
  -1  12  12       10.38       -0.81     17.42 o 
   0  12  12       31.15       12.84     18.27 o 
   1  12  12        0.22        9.29     21.80 o 
   2  12  12       17.91       26.46     22.60 o 
   3  12  12       11.25        5.34     24.21 o 
   4  12  12       15.17       -3.86     24.86 o 
  -6  13  12      159.56      156.08     47.28 o 
  -5  13  12      131.44      144.59     29.84 o 
  -4  13  12       82.33       68.18     28.53 o 
  -3  13  12      160.59      155.79     32.48 o 
  -2  13  12       51.00       58.82     19.57 o 
  -1  13  12        0.13       -8.52     17.24 o 
   0  13  12       56.80       49.87     19.69 o 
   1  13  12      119.18      118.87     27.30 o 
   2  13  12        8.07        0.17     23.63 o 
   3  13  12       80.47      100.26     29.80 o 
  -5  14  12       19.10       55.34     42.44 o 
  -4  14  12       30.20       53.35     28.29 o 
  -3  14  12       93.31      148.86     30.86 o 
  -2  14  12       21.61       12.62     28.57 o 
  -1  14  12       63.59       57.51     23.04 o 
   0  14  12      194.11      195.59     28.18 o 
   1  14  12       22.62       10.86     23.90 o 
 -11   1  13        3.59       19.54     17.21 o 
 -10   1  13        9.92        2.22     14.32 o 
  -9   1  13        0.72       15.12     13.96 o 
  -8   1  13       11.20       12.61     12.77 o 
  -7   1  13        8.02       12.70     12.31 o 
  -6   1  13       33.45       41.22     23.08 o 
  -5   1  13     1121.70     1237.07     33.93 o 
  -4   1  13     2602.09     2694.13     39.41 o 
  -3   1  13     4034.10     4011.35     96.04 o 
  -2   1  13     3678.72     3649.76    119.27 o 
  -1   1  13     3976.39     4138.06    140.63 o 
   0   1  13     1088.86     1225.90     44.76 o 
   1   1  13      913.82      916.11     42.33 o 
   2   1  13      214.23      204.68     29.82 o 
   3   1  13       73.33      103.26     28.67 o 
   4   1  13       26.77       35.42     25.81 o 
   5   1  13        0.12       14.20     23.97 o 
   6   1  13        0.13       -0.27     24.78 o 
   7   1  13        0.43        2.01     36.94 o 
   8   1  13        1.97      -11.13     25.68 o 
 -11   2  13       22.04       23.44     17.71 o 
 -10   2  13       12.56       15.69     15.96 o 
  -9   2  13       33.81       21.84     15.35 o 
  -8   2  13      533.12      488.86     80.81 o 
  -7   2  13      757.61      605.81    153.57 o 
  -6   2  13     1948.06     1656.49    316.44 o 
  -5   2  13     1692.91     1805.63     45.40 o 
  -4   2  13     1310.57     1445.63     91.20 o 
  -3   2  13      900.84      981.81     30.09 o 
  -2   2  13      571.78      576.17     23.83 o 
  -1   2  13      140.31      100.05     24.31 o 
   0   2  13     1580.41     1544.56     47.87 o 
   1   2  13     1255.04     1274.96     45.87 o 
   2   2  13      522.57      621.40     43.65 o 
   3   2  13      357.74      389.25     33.62 o 
   4   2  13        0.52       -3.08     22.68 o 
   5   2  13      204.98      170.53     28.86 o 
   6   2  13        3.18       14.69     24.64 o 
   7   2  13        4.10        7.50     28.61 o 
   8   2  13        1.56       -3.38     26.89 o 
 -11   3  13        0.69      -10.08     16.71 o 
 -10   3  13        1.03       -4.62     15.81 o 
  -9   3  13       20.46       15.34     14.76 o 
  -8   3  13        1.45       -0.91     12.85 o 
  -7   3  13      145.30      116.52     34.18 o 
  -6   3  13       19.35        4.40     21.31 o 
  -5   3  13      384.79      475.68     24.20 o 
  -4   3  13      256.73      274.24     25.92 o 
  -3   3  13      538.23      564.19     23.91 o 
  -2   3  13       38.85       36.74     13.76 o 
  -1   3  13      267.64      268.63     19.40 o 
   0   3  13      534.68      503.63     31.34 o 
   1   3  13       13.62       22.96     21.18 o 
   2   3  13       33.94       32.59     22.98 o 
   3   3  13       18.95        7.01     22.48 o 
   4   3  13      204.66      200.36     27.55 o 
   5   3  13        9.31        5.65     23.06 o 
   6   3  13       26.98       -7.37     23.52 o 
   7   3  13        0.02       20.19     25.77 o 
 -11   4  13       10.76       11.10     18.23 o 
 -10   4  13       15.61       16.88     17.11 o 
  -9   4  13       53.58       51.47     16.43 o 
  -8   4  13       31.87       35.05     14.20 o 
  -7   4  13       18.63        0.48     15.85 o 
  -6   4  13      224.16      165.47     26.85 o 
  -5   4  13      616.22      564.30     26.48 o 
  -4   4  13      376.81      394.24     19.73 o 
  -3   4  13       65.53       64.65     14.91 o 
  -2   4  13       41.85       25.73     14.05 o 
  -1   4  13      242.39      197.93     23.93 o 
   0   4  13      790.53      677.65     34.48 o 
   1   4  13      662.30      622.75     35.57 o 
   2   4  13      255.04      234.11     40.16 o 
   3   4  13      304.30      305.83     31.11 o 
   4   4  13       42.06       36.29     23.31 o 
   5   4  13        7.48       -8.06     22.87 o 
   6   4  13       10.16        1.91     23.39 o 
   7   4  13       22.16        3.46     24.70 o 
 -11   5  13        7.96       13.47     18.90 o 
 -10   5  13        2.33       28.89     18.47 o 
  -9   5  13        0.08       28.38     15.89 o 
  -8   5  13        3.03       17.75     14.33 o 
  -7   5  13      136.08      191.25     25.96 o 
  -6   5  13      410.14      373.84    129.00 o 
  -5   5  13      874.27      958.52     63.25 o 
  -4   5  13     2756.04     2782.98    160.91 o 
  -3   5  13     4139.65     3817.72     56.07 o 
  -2   5  13     5535.73     4830.93    301.01 o 
  -1   5  13     2204.79     2132.69    171.52 o 
   0   5  13     2044.19     1975.72     55.53 o 
   1   5  13     2543.32     2459.13     63.92 o 
   2   5  13      807.11      771.34     54.94 o 
   3   5  13      118.21       93.79     24.94 o 
   4   5  13        6.58       20.16     23.33 o 
   5   5  13       54.79       54.71     24.62 o 
   6   5  13       17.97        5.63     24.55 o 
   7   5  13       13.07       15.97     25.60 o 
 -11   6  13        1.07        0.01     18.94 o 
 -10   6  13       16.13        3.40     17.77 o 
  -9   6  13       20.21       32.21     16.73 o 
  -8   6  13       68.10       92.78     20.60 o 
  -7   6  13       51.44      111.80     20.24 o 
  -6   6  13       54.51       82.70     17.00 o 
  -5   6  13     1079.46     1196.39     45.44 o 
  -4   6  13       13.89       50.14     22.03 o 
  -3   6  13      186.05      120.13     18.17 o 
  -2   6  13        0.23       -2.38     13.96 o 
  -1   6  13      343.88      311.58     28.07 o 
   0   6  13      186.03      170.50     25.24 o 
   1   6  13      437.66      415.47     58.43 o 
   2   6  13      160.81      148.72     24.97 o 
   3   6  13       20.38       24.04     22.41 o 
   4   6  13       67.02       61.43     25.08 o 
   5   6  13        6.98        9.73     23.17 o 
   6   6  13       31.62       52.86     26.44 o 
   7   6  13       21.36        8.98     24.69 o 
 -10   7  13       80.34       73.42     20.30 o 
  -9   7  13        9.50       15.36     17.70 o 
  -8   7  13       29.08       32.23     20.15 o 
  -7   7  13      285.13      306.32     25.65 o 
  -6   7  13       18.71       24.14     16.85 o 
  -5   7  13      201.08      171.01     43.34 o 
  -4   7  13        3.81       -1.04     12.29 o 
  -3   7  13      451.89      403.98     23.99 o 
  -2   7  13       65.60       43.48     20.80 o 
  -1   7  13      609.26      512.77     32.97 o 
   0   7  13      101.20      108.69     23.56 o 
   1   7  13      170.42      150.12     31.16 o 
   2   7  13       22.42       52.69     23.41 o 
   3   7  13        2.09       23.56     21.62 o 
   4   7  13       35.10       64.44     26.16 o 
   5   7  13        7.35       24.48     24.19 o 
   6   7  13        4.66        7.96     24.75 o 
 -10   8  13       11.65       11.28     27.03 o 
  -9   8  13       39.55       56.75     22.48 o 
  -8   8  13      124.45      138.50     22.93 o 
  -7   8  13      494.48      469.97     38.65 o 
  -6   8  13      227.23      205.97     20.29 o 
  -5   8  13       83.90       72.80     15.54 o 
  -4   8  13      522.36      400.22    133.48 o 
  -3   8  13      293.10      254.82     26.03 o 
  -2   8  13        1.73       -8.27     18.20 o 
  -1   8  13      203.32      195.18     26.11 o 
   0   8  13      121.21      107.35     24.12 o 
   1   8  13      131.62       86.12     24.69 o 
   2   8  13      148.28      129.49     24.93 o 
   3   8  13      171.76      169.65     27.66 o 
   4   8  13      111.86       74.83     26.71 o 
   5   8  13        7.28       10.44     23.35 o 
   6   8  13       14.35        3.13     25.20 o 
  -9   9  13        8.94       26.23     26.78 o 
  -8   9  13       12.73       32.06     20.91 o 
  -7   9  13      124.57      165.52     22.68 o 
  -6   9  13       85.13      117.56     18.28 o 
  -5   9  13       22.11       31.38     17.91 o 
  -4   9  13      450.91      456.60     32.59 o 
  -3   9  13      650.76      692.56     37.52 o 
  -2   9  13     1333.02     1274.38     76.16 o 
  -1   9  13      953.50      863.32     42.26 o 
   0   9  13      265.33      289.54     30.83 o 
   1   9  13      303.78      266.43     31.91 o 
   2   9  13      341.46      330.89     33.52 o 
   3   9  13      135.83      164.03     27.69 o 
   4   9  13        0.12       13.28     22.57 o 
   5   9  13       11.88       41.29     26.88 o 
  -9  10  13        3.21       -8.86     38.15 o 
  -8  10  13       11.99      -13.43     38.15 o 
  -7  10  13        3.50        7.76     24.74 o 
  -6  10  13       54.63       19.27     19.52 o 
  -5  10  13      105.77       67.62     22.79 o 
  -4  10  13      112.13       72.04     24.47 o 
  -3  10  13        2.79       -3.58     19.69 o 
  -2  10  13        7.91       -1.17     20.23 o 
  -1  10  13       42.96       22.84     22.10 o 
   0  10  13      210.59      177.71     28.49 o 
   1  10  13      148.73      119.59     24.40 o 
   2  10  13       70.72       55.80     24.59 o 
   3  10  13        0.18      -10.47     21.11 o 
   4  10  13        4.36       16.94     26.27 o 
   5  10  13        0.57       -1.70     24.78 o 
  -8  11  13       13.99      -22.03     34.39 o 
  -7  11  13       74.22       56.41     42.18 o 
  -6  11  13       12.49       11.56     25.35 o 
  -5  11  13      128.78      184.82     25.11 o 
  -4  11  13      222.19      258.93     30.01 o 
  -3  11  13      268.76      249.70     29.56 o 
  -2  11  13      221.96      184.22     27.47 o 
  -1  11  13      165.25      177.28     28.01 o 
   0  11  13      183.90      128.80     26.40 o 
   1  11  13      198.16      159.69     28.95 o 
   2  11  13        0.63       -3.07     29.15 o 
   3  11  13        3.73       -3.77     21.99 o 
   4  11  13       14.02       -7.60     24.64 o 
  -7  12  13       44.45       53.19     40.56 o 
  -6  12  13      101.75      121.59     29.91 o 
  -5  12  13      173.38      199.46     31.72 o 
  -4  12  13       76.36       87.07     29.36 o 
  -3  12  13       33.22       24.08     19.17 o 
  -2  12  13       64.59       53.30     23.74 o 
  -1  12  13        1.62        0.91     19.43 o 
   0  12  13       35.59        7.91     22.22 o 
   1  12  13       61.79       52.92     25.26 o 
   2  12  13       46.69       32.88     24.89 o 
   3  12  13       19.01       25.92     24.34 o 
  -6  13  13       69.56      126.80     45.13 o 
  -5  13  13      114.11      126.95     30.11 o 
  -4  13  13       31.54       45.40     27.92 o 
  -3  13  13       46.41       49.26     22.01 o 
  -2  13  13        0.22        3.76     23.10 o 
  -1  13  13        3.20       -5.84     21.92 o 
   0  13  13      105.17       86.50     27.20 o 
   1  13  13       84.11       84.40     27.28 o 
   2  13  13       65.21       42.71     26.88 o 
  -3  14  13       26.06        4.50     21.49 o 
  -2  14  13        3.40        5.28     27.57 o 
  -1  14  13       35.30       22.27     26.49 o 
 -11   0  14        2.20       -6.18     30.22 o 
 -10   0  14       64.84       80.97     23.06 o 
  -9   0  14       57.35       25.52     36.80 o 
  -8   0  14      200.31      141.84     41.64 o 
  -7   0  14      136.79      202.28     41.10 o 
  -6   0  14      534.49      571.12     51.85 o 
  -5   0  14     3516.79     3521.00    104.23 o 
  -4   0  14     5632.24     5731.33    111.21 o 
  -3   0  14     3582.06     3412.20     65.55 o 
  -2   0  14     1327.60     1302.61     60.71 o 
  -1   0  14     5505.61     5420.52    120.08 o 
   0   0  14     1376.38     1387.50     68.23 o 
   1   0  14      447.98      392.48     46.74 o 
   2   0  14       47.24       80.05     31.70 o 
   3   0  14      526.94      585.89     55.34 o 
   4   0  14        0.06        9.40     33.31 o 
   5   0  14        9.99       -5.37     36.00 o 
   6   0  14       16.37       24.45     36.00 o 
   7   0  14       45.59       26.33     38.68 o 
 -11   1  14       41.76       27.72     17.07 o 
 -10   1  14        5.24       -1.90     17.99 o 
  -9   1  14       12.28       -0.27     27.16 o 
  -8   1  14       11.98       10.11     25.13 o 
  -7   1  14      344.70      366.40     33.60 o 
  -6   1  14      159.17      172.16     33.71 o 
  -5   1  14       70.45       62.36     17.12 o 
  -4   1  14        6.48       22.57     13.39 o 
  -3   1  14        2.51       -2.20     13.29 o 
  -2   1  14      124.76      120.30     17.43 o 
  -1   1  14      629.78      653.53     35.99 o 
   0   1  14      583.25      636.98     35.59 o 
   1   1  14      651.58      720.64     52.92 o 
   2   1  14      521.08      565.77     36.83 o 
   3   1  14       66.62       91.84     27.04 o 
   4   1  14       25.67       17.20     23.71 o 
   5   1  14       18.95       13.73     25.16 o 
   6   1  14        6.37       -7.92     25.76 o 
   7   1  14        3.18      -11.13     25.36 o 
 -11   2  14        0.09        9.30     17.34 o 
 -10   2  14       55.43       50.95     28.96 o 
  -9   2  14       30.23       -7.15     16.21 o 
  -8   2  14      172.92      178.60     30.67 o 
  -7   2  14       28.18       30.92     23.98 o 
  -6   2  14       64.83       85.08     24.12 o 
  -5   2  14       67.67       83.61     17.70 o 
  -4   2  14      512.12      489.86     30.49 o 
  -3   2  14     1387.89     1450.02     67.96 o 
  -2   2  14      526.19      508.24     24.30 o 
  -1   2  14      518.39      511.15     47.15 o 
   0   2  14       34.60       -4.60     20.75 o 
   1   2  14       39.98       44.01     23.36 o 
   2   2  14       10.78        5.94     20.85 o 
   3   2  14       15.62       16.90     24.02 o 
   4   2  14      164.42      179.61     27.58 o 
   5   2  14        4.16       -8.78     24.48 o 
   6   2  14        0.15       -4.37     25.24 o 
   7   2  14        7.01       -5.50     26.08 o 
 -11   3  14        1.39      -11.00     20.27 o 
 -10   3  14       48.88       19.13     21.49 o 
  -9   3  14      111.69       88.61     24.45 o 
  -8   3  14      683.00      643.76     40.14 o 
  -7   3  14      961.06      926.85     45.02 o 
  -6   3  14      474.54      511.67     33.94 o 
  -5   3  14      625.26      601.87     27.69 o 
  -4   3  14      602.72      571.06     21.94 o 
  -3   3  14      273.19      237.80     19.73 o 
  -2   3  14     1565.50     1427.81     63.80 o 
  -1   3  14     1660.03     1591.50     39.15 o 
   0   3  14     2008.09     2005.88     56.12 o 
   1   3  14      933.95      996.28     44.06 o 
   2   3  14      347.32      419.90     32.65 o 
   3   3  14      609.31      631.54     45.13 o 
   4   3  14       41.29       33.04     24.67 o 
   5   3  14       31.24        6.37     24.82 o 
   6   3  14        0.10       16.40     25.65 o 
   7   3  14       21.15       49.44     27.47 o 
 -11   4  14        1.97        0.84     22.10 o 
 -10   4  14        0.87      -10.80     20.36 o 
  -9   4  14       66.83       72.32     20.60 o 
  -8   4  14      197.57      266.67     38.41 o 
  -7   4  14       79.25      131.47     27.54 o 
  -6   4  14      608.79      679.05     38.56 o 
  -5   4  14     1777.72     1976.55     45.38 o 
  -4   4  14     2607.02     2667.75    105.71 o 
  -3   4  14     3338.28     3318.19     66.76 o 
  -2   4  14     3670.76     3495.03     55.90 o 
  -1   4  14     2896.60     2833.01     65.34 o 
   0   4  14      855.30      789.83     39.42 o 
   1   4  14      215.04      201.15     28.34 o 
   2   4  14       19.47       -9.47     20.08 o 
   3   4  14       96.03      101.12     26.11 o 
   4   4  14       17.51        5.71     22.14 o 
   5   4  14        4.92      -13.69     23.55 o 
   6   4  14        0.32       11.03     23.66 o 
   7   4  14        0.07       22.83     26.89 o 
 -11   5  14        8.95      -18.57     22.38 o 
 -10   5  14        5.50       15.54     21.72 o 
  -9   5  14        3.85        2.99     19.92 o 
  -8   5  14       10.45      -17.48     17.27 o 
  -7   5  14       37.41       29.39     22.96 o 
  -6   5  14      123.19       81.85     23.90 o 
  -5   5  14        8.53       18.65     18.80 o 
  -4   5  14        2.00       -2.43     13.37 o 
  -3   5  14      263.80      242.41     21.35 o 
  -2   5  14        0.01        4.84     10.68 o 
  -1   5  14       34.66       35.41     16.97 o 
   0   5  14      156.91      154.65     25.65 o 
   1   5  14      112.22      110.40     24.69 o 
   2   5  14       52.87       25.13     22.22 o 
   3   5  14        0.62        0.06     23.21 o 
   4   5  14       14.18       -6.79     23.28 o 
   5   5  14        9.96       12.62     24.59 o 
   6   5  14        4.68       -6.13     24.36 o 
 -10   6  14       11.90        2.04     20.77 o 
  -9   6  14       24.27       50.90     22.13 o 
  -8   6  14        0.95       -6.20     18.40 o 
  -7   6  14       27.22       64.02     25.16 o 
  -6   6  14      543.57      561.74     36.76 o 
  -5   6  14      812.45      812.05     43.12 o 
  -4   6  14      596.71      596.41     27.04 o 
  -3   6  14      694.38      654.73     95.77 o 
  -2   6  14     1605.01     1578.93     50.86 o 
  -1   6  14       93.67       87.65     22.33 o 
   0   6  14       63.30       59.99     22.33 o 
   1   6  14       74.93       36.64     21.28 o 
   2   6  14        8.90        8.72     21.61 o 
   3   6  14        6.11       13.51     22.25 o 
   4   6  14       25.94       37.90     25.57 o 
   5   6  14        3.91       14.95     25.39 o 
   6   6  14        0.02       11.93     25.92 o 
 -10   7  14       12.53       40.33     23.91 o 
  -9   7  14       27.18       26.52     21.13 o 
  -8   7  14      174.53      209.54     25.08 o 
  -7   7  14      289.73      291.36     32.06 o 
  -6   7  14       68.08       77.23     24.31 o 
  -5   7  14       23.29       44.70     17.16 o 
  -4   7  14        2.59      -10.55     14.35 o 
  -3   7  14       32.01       13.28     18.85 o 
  -2   7  14      148.04      165.57     23.97 o 
  -1   7  14      421.98      359.15     29.53 o 
   0   7  14      671.62      620.11     36.85 o 
   1   7  14      371.68      388.08     33.03 o 
   2   7  14      105.49      114.31     24.94 o 
   3   7  14       77.84       74.24     26.50 o 
   4   7  14      259.26      232.78     32.92 o 
   5   7  14       37.71       51.52     25.16 o 
   6   7  14       24.67       11.93     26.31 o 
  -9   8  14       19.40       32.94     22.56 o 
  -8   8  14       38.70       64.42     21.55 o 
  -7   8  14      276.57      353.33     33.94 o 
  -6   8  14      129.14      177.84     35.46 o 
  -5   8  14       72.03      114.30     19.42 o 
  -4   8  14      252.27      311.08     42.71 o 
  -3   8  14        8.21       20.54     18.96 o 
  -2   8  14      184.47      183.84     25.78 o 
  -1   8  14      295.35      258.84     28.96 o 
   0   8  14      116.68      109.54     25.42 o 
   1   8  14      265.58      263.44     30.00 o 
   2   8  14       57.60       68.01     25.73 o 
   3   8  14       96.61       92.75     26.59 o 
   4   8  14       37.19       34.88     25.93 o 
   5   8  14        9.00       15.63     24.78 o 
  -9   9  14       51.66       29.80     22.59 o 
  -8   9  14       30.73       29.17     21.82 o 
  -7   9  14       53.12       55.74     26.78 o 
  -6   9  14      310.61      300.89     34.98 o 
  -5   9  14      128.66      131.12     27.54 o 
  -4   9  14       40.04      -23.37     28.21 o 
  -3   9  14        8.08       36.66     23.37 o 
  -2   9  14      307.67      305.28     30.96 o 
  -1   9  14      188.27      177.46     27.19 o 
   0   9  14      502.00      421.36     35.57 o 
   1   9  14      291.02      276.78     32.54 o 
   2   9  14      155.48      119.34     27.35 o 
   3   9  14       16.10      -15.72     21.82 o 
   4   9  14        2.96       -7.12     23.55 o 
   5   9  14        2.04        3.41     25.81 o 
  -8  10  14        6.29       -3.76     36.80 o 
  -7  10  14       28.28       71.61     26.96 o 
  -6  10  14      301.71      399.71     37.41 o 
  -5  10  14      308.36      395.71     35.24 o 
  -4  10  14      826.25      798.11     62.32 o 
  -3  10  14      589.90      563.87     37.83 o 
  -2  10  14      194.81      181.56     27.92 o 
  -1  10  14      122.44      118.90     26.31 o 
   0  10  14       44.60       14.65     21.74 o 
   1  10  14       17.56        8.93     20.78 o 
   2  10  14        1.12       -0.62     22.22 o 
   3  10  14       25.69       19.56     24.28 o 
   4  10  14       11.84       -6.09     25.95 o 
  -7  11  14        9.77      -27.40     33.85 o 
  -6  11  14       15.87       -4.01     27.80 o 
  -5  11  14       12.78       17.49     26.57 o 
  -4  11  14       29.27       15.58     30.89 o 
  -3  11  14       42.33       48.01     23.64 o 
  -2  11  14        7.42        3.41     22.30 o 
  -1  11  14       84.31       63.94     23.93 o 
   0  11  14      108.12       95.31     24.19 o 
   1  11  14        8.81       -5.77     23.01 o 
   2  11  14       33.52       29.77     24.03 o 
   3  11  14       24.81       24.63     26.40 o 
  -6  12  14        7.68       24.98     36.00 o 
  -5  12  14        0.07      -25.79     37.88 o 
  -4  12  14       27.57        5.37     52.92 o 
  -3  12  14       17.38       14.97     22.39 o 
  -2  12  14       64.31       26.31     22.84 o 
  -1  12  14       71.77       58.86     23.65 o 
   0  12  14       27.81       11.93     23.27 o 
   1  12  14       11.46       31.69     36.53 o 
   2  12  14       25.93        2.40     23.55 o 
  -5  13  14       64.64       88.92     41.10 o 
  -4  13  14       25.03        5.10     41.64 o 
  -3  13  14        3.87       13.65     23.53 o 
  -2  13  14       78.69       84.07     26.94 o 
  -1  13  14       22.56       36.80     25.26 o 
   0  13  14       18.56       14.38     25.54 o 
 -11   1  15        1.96       19.60     30.11 o 
 -10   1  15        5.66       22.01     27.85 o 
  -9   1  15       19.71       23.92     23.94 o 
  -8   1  15       88.28      151.09     30.10 o 
  -7   1  15      581.25      684.28     44.59 o 
  -6   1  15      741.86      728.82     39.04 o 
  -5   1  15     1578.11     1560.85     52.41 o 
  -4   1  15     1554.64     1595.94     37.47 o 
  -3   1  15     2278.32     2197.10     39.88 o 
  -2   1  15      910.18      942.23     58.29 o 
  -1   1  15      556.21      579.15     35.90 o 
   0   1  15       30.31       12.26     32.24 o 
   1   1  15      107.69      115.01     27.87 o 
   2   1  15       32.16       46.84     25.33 o 
   3   1  15       22.48       21.84     24.76 o 
   4   1  15      110.46      114.04     28.49 o 
   5   1  15        7.61       -7.54     22.79 o 
   6   1  15        5.97       12.42     25.42 o 
   7   1  15        6.10       11.48     27.54 o 
 -11   2  15       30.86       24.15     27.19 o 
 -10   2  15       42.45       40.77     27.09 o 
  -9   2  15       30.22       11.06     23.60 o 
  -8   2  15        7.15       -7.34     21.10 o 
  -7   2  15        2.04        6.20     23.08 o 
  -6   2  15       33.38       28.19     21.91 o 
  -5   2  15        5.75        9.90     24.58 o 
  -4   2  15      164.79      164.33     16.60 o 
  -3   2  15     2044.29     1840.00     42.63 o 
  -2   2  15     3590.62     3587.88    162.66 o 
  -1   2  15     1506.36     1517.16     48.80 o 
   0   2  15     1924.65     2037.93     72.53 o 
   1   2  15     2383.15     2486.75     66.67 o 
   2   2  15     1036.08      980.38     52.65 o 
   3   2  15      677.96      674.42     39.89 o 
   4   2  15       12.87       17.84     25.62 o 
   5   2  15        1.88        4.69     23.44 o 
   6   2  15        0.10       -5.84     25.24 o 
 -11   3  15        0.04      -15.04     34.92 o 
 -10   3  15       18.50       22.06     29.33 o 
  -9   3  15       30.15       64.48     28.97 o 
  -8   3  15       83.84      153.16     29.52 o 
  -7   3  15      203.89      317.97     33.01 o 
  -6   3  15       21.53       46.35     23.06 o 
  -5   3  15       31.55       49.15     17.54 o 
  -4   3  15      150.27      185.29     18.47 o 
  -3   3  15      120.82      123.89     18.31 o 
  -2   3  15      113.81      117.86     18.95 o 
  -1   3  15       64.12       62.57     17.49 o 
   0   3  15       24.64       26.86     22.41 o 
   1   3  15        9.47        3.80     20.58 o 
   2   3  15      247.85      222.65     29.54 o 
   3   3  15      103.46       98.66     27.35 o 
   4   3  15        2.71        9.38     25.19 o 
   5   3  15        6.98        0.68     24.98 o 
   6   3  15        2.43        9.33     25.08 o 
 -11   4  15       12.04       16.47     35.19 o 
 -10   4  15        7.67       29.06     28.78 o 
  -9   4  15       29.32       22.02     25.92 o 
  -8   4  15      307.95      292.63     33.79 o 
  -7   4  15      375.81      351.25     33.43 o 
  -6   4  15      191.79      151.51     26.37 o 
  -5   4  15        6.67        1.61     16.76 o 
  -4   4  15      153.85      151.47     16.98 o 
  -3   4  15       12.82        3.87     16.39 o 
  -2   4  15      658.12      651.95     56.41 o 
  -1   4  15      946.74      878.79     91.60 o 
   0   4  15      263.11      281.82     22.57 o 
   1   4  15       25.89       29.96     21.94 o 
   2   4  15       26.51       21.38     20.92 o 
   3   4  15       13.37       15.78     24.67 o 
   4   4  15       24.08       16.62     22.65 o 
   5   4  15        0.77       15.01     26.33 o 
   6   4  15        1.28        3.85     25.48 o 
 -10   5  15        3.47      -12.83     26.84 o 
  -9   5  15        0.10        5.60     26.49 o 
  -8   5  15       69.68      124.30     28.68 o 
  -7   5  15      561.52      694.90     41.96 o 
  -6   5  15      995.25     1061.21    109.33 o 
  -5   5  15     1275.21     1382.92     40.37 o 
  -4   5  15     2051.59     2155.53     41.03 o 
  -3   5  15      911.90      904.74     32.24 o 
  -2   5  15     1988.95     1946.72     86.63 o 
  -1   5  15      767.67      765.86     39.63 o 
   0   5  15       48.51       44.67     18.98 o 
   1   5  15        6.07        7.55     21.26 o 
   2   5  15      173.74      179.30     28.81 o 
   3   5  15       20.11       28.10     25.36 o 
   4   5  15        5.56       10.39     24.72 o 
   5   5  15        0.08       12.30     24.26 o 
   6   5  15        0.49       -6.62     25.05 o 
 -10   6  15       37.81       38.83     30.39 o 
  -9   6  15        0.05      -15.03     34.52 o 
  -8   6  15       10.16       13.65     26.27 o 
  -7   6  15       11.92       16.62     23.90 o 
  -6   6  15       36.07       19.94     22.58 o 
  -5   6  15        5.83        6.67     17.14 o 
  -4   6  15      363.16      363.33     23.69 o 
  -3   6  15      281.94      252.70     26.37 o 
  -2   6  15       90.62      106.23     22.19 o 
  -1   6  15      695.47      654.08     38.11 o 
   0   6  15      178.51      155.76     25.99 o 
   1   6  15       51.64       55.19     23.58 o 
   2   6  15       86.43       93.44     24.33 o 
   3   6  15       30.58       37.65     25.51 o 
   4   6  15       18.32       23.08     25.29 o 
   5   6  15       11.45       21.15     24.02 o 
   6   6  15        0.16        9.33     27.84 o 
 -10   7  15        7.87       29.24     29.08 o 
  -9   7  15        0.19      -15.05     26.56 o 
  -8   7  15       14.37        9.44     27.73 o 
  -7   7  15       13.60       36.29     24.59 o 
  -6   7  15      110.60       55.28     25.43 o 
  -5   7  15      680.84      558.55     29.15 o 
  -4   7  15      383.89      308.39     41.91 o 
  -3   7  15      255.64      222.80     25.77 o 
  -2   7  15       41.17       35.83     21.19 o 
  -1   7  15       49.65       44.96     22.60 o 
   0   7  15       53.90      100.65     23.06 o 
   1   7  15       81.33       78.58     24.29 o 
   2   7  15      103.01      120.47     27.73 o 
   3   7  15       32.41       52.98     25.29 o 
   4   7  15       31.06       37.14     26.11 o 
   5   7  15        0.52      -20.72     24.59 o 
  -9   8  15       14.19      -19.21     26.78 o 
  -8   8  15       66.19       82.69     28.40 o 
  -7   8  15       83.11       78.76     27.15 o 
  -6   8  15       61.96       36.94     25.64 o 
  -5   8  15       58.24       83.31     22.29 o 
  -4   8  15       89.34      154.73     38.41 o 
  -3   8  15      516.28      479.83     34.06 o 
  -2   8  15     1157.13     1075.17     47.21 o 
  -1   8  15      686.70      691.64     41.35 o 
   0   8  15      973.80      868.36     46.06 o 
   1   8  15      307.20      282.98     31.04 o 
   2   8  15      133.73       90.76     24.66 o 
   3   8  15       34.44       31.90     24.29 o 
   4   8  15        5.44       12.08     25.82 o 
   5   8  15        1.41       -2.34     25.16 o 
  -8   9  15       53.34       69.27     29.60 o 
  -7   9  15       47.52      108.26     39.49 o 
  -6   9  15      680.29      857.21     67.16 o 
  -5   9  15      574.06      686.99     41.26 o 
  -4   9  15      649.67      717.52     59.91 o 
  -3   9  15      320.37      334.21     32.10 o 
  -2   9  15      108.98       89.92     24.94 o 
  -1   9  15      100.38      109.03     24.72 o 
   0   9  15       27.83       25.94     23.53 o 
   1   9  15       13.41       -1.49     21.64 o 
   2   9  15        2.04      -11.97     22.25 o 
   3   9  15        2.37       12.05     21.72 o 
   4   9  15        0.05        7.68     23.60 o 
  -8  10  15       50.74       36.53     41.64 o 
  -7  10  15        6.34        6.72     36.80 o 
  -6  10  15      253.21      236.67     48.09 o 
  -5  10  15       99.36       75.55     26.78 o 
  -4  10  15       49.34       82.20     38.95 o 
  -3  10  15       65.52       53.20     24.02 o 
  -2  10  15        3.28       14.01     22.83 o 
  -1  10  15        4.24      -21.64     21.32 o 
   0  10  15       32.14       34.29     22.98 o 
   1  10  15       15.22        6.70     22.79 o 
   2  10  15        7.60      -13.24     20.33 o 
   3  10  15        7.33       18.07     25.43 o 
  -6  11  15      103.87      105.30     43.79 o 
  -5  11  15      108.04      137.13     29.44 o 
  -4  11  15      168.54      190.73     43.25 o 
  -3  11  15      174.40      163.23     28.48 o 
  -2  11  15       91.78       54.56     25.29 o 
  -1  11  15       29.55       20.05     23.27 o 
   0  11  15        0.05       10.81     22.16 o 
   1  11  15       28.86       23.95     31.03 o 
   2  11  15       64.44       72.45     28.72 o 
  -5  12  15       22.58       57.18     30.68 o 
  -4  12  15       42.44       92.41     39.49 o 
  -3  12  15      101.09      127.33     28.45 o 
  -2  12  15      316.58      306.73     34.66 o 
  -1  12  15      149.86      149.86     29.15 o 
   0  12  15       49.43       56.27     27.63 o 
   1  12  15       56.52       39.38     26.66 o 
  -3  13  15        6.59       11.55     35.46 o 
  -2  13  15        9.21       17.86     24.85 o 
 -11   0  16       30.87       12.36     43.52 o 
 -10   0  16        2.13       24.45     38.41 o 
  -9   0  16       81.67      125.72     37.61 o 
  -8   0  16     1366.94     1464.87     84.08 o 
  -7   0  16     2115.66     2228.06     93.48 o 
  -6   0  16      497.87      493.75     49.97 o 
  -5   0  16     1521.87     1438.54     73.61 o 
  -4   0  16     1302.47     1252.65     45.40 o 
  -3   0  16     2015.00     2127.86     58.03 o 
  -2   0  16      375.28      367.49     44.06 o 
  -1   0  16       49.17       72.53     36.00 o 
   0   0  16      102.22      137.27     39.49 o 
   1   0  16        3.44       11.55     33.85 o 
   2   0  16       43.00       90.53     37.34 o 
   3   0  16      122.68      151.24     42.18 o 
   4   0  16      262.91      261.38     47.28 o 
   5   0  16      129.78      100.20     39.49 o 
   6   0  16        0.18       13.43     36.53 o 
 -11   1  16        4.66        1.41     29.90 o 
 -10   1  16       32.07       37.48     28.46 o 
  -9   1  16       14.63       23.26     27.42 o 
  -8   1  16        1.59       36.07     26.68 o 
  -7   1  16        1.75       26.36     21.53 o 
  -6   1  16       29.61       31.02     20.19 o 
  -5   1  16      305.66      297.57     28.07 o 
  -4   1  16      518.80      523.06     23.55 o 
  -3   1  16     1239.38     1230.62     37.47 o 
  -2   1  16     1827.63     1781.86    101.01 o 
  -1   1  16     1335.81     1394.66     50.80 o 
   0   1  16      592.56      660.66     44.19 o 
   1   1  16       89.99      109.58     26.92 o 
   2   1  16       57.24       74.21     26.11 o 
   3   1  16      125.13      113.76     30.09 o 
   4   1  16        0.06      -11.44     24.10 o 
   5   1  16       10.64       11.83     24.31 o 
   6   1  16        0.55       12.91     25.73 o 
 -11   2  16        1.14        8.64     29.30 o 
 -10   2  16        4.53       12.30     29.05 o 
  -9   2  16        3.39       11.07     26.89 o 
  -8   2  16      254.93      265.48     31.56 o 
  -7   2  16       31.59       52.86     24.51 o 
  -6   2  16      175.61      149.03     24.89 o 
  -5   2  16       98.60       81.92     21.25 o 
  -4   2  16       52.81       37.94     15.45 o 
  -3   2  16        2.79        5.44     16.52 o 
  -2   2  16       13.86       32.00     17.82 o 
  -1   2  16       62.20       66.42     26.04 o 
   0   2  16      123.88      133.60     26.39 o 
   1   2  16      133.76      128.47     27.98 o 
   2   2  16      243.26      253.76     36.94 o 
   3   2  16       19.07       35.83     25.92 o 
   4   2  16        0.39      -15.02     23.72 o 
   5   2  16       13.36       11.34     22.98 o 
   6   2  16        3.93      -19.86     24.17 o 
 -10   3  16        0.36       20.84     29.53 o 
  -9   3  16       19.89       17.08     27.28 o 
  -8   3  16       48.83       28.39     23.25 o 
  -7   3  16        0.15       21.81     21.02 o 
  -6   3  16      170.60      194.60     28.29 o 
  -5   3  16      908.27      972.40     37.93 o 
  -4   3  16     1798.11     1883.56    126.80 o 
  -3   3  16     1300.85     1309.67     38.00 o 
  -2   3  16     1182.67     1125.97     59.10 o 
  -1   3  16      893.16      896.84     33.44 o 
   0   3  16     1010.69     1020.04     45.68 o 
   1   3  16      653.66      687.01     73.47 o 
   2   3  16       79.20       78.89     26.39 o 
   3   3  16       13.74        6.80     24.78 o 
   4   3  16        0.27       18.66     26.08 o 
   5   3  16        2.26        9.25     24.69 o 
   6   3  16        5.36       -3.70     24.59 o 
 -10   4  16       15.03       33.24     30.35 o 
  -9   4  16       95.00      139.06     32.00 o 
  -8   4  16       35.45       86.33     28.39 o 
  -7   4  16      241.18      296.35     49.29 o 
  -6   4  16      334.10      378.64     33.90 o 
  -5   4  16      112.12      141.54     20.96 o 
  -4   4  16      668.65      688.03     25.92 o 
  -3   4  16      397.47      394.37     24.80 o 
  -2   4  16        8.72       18.72     16.38 o 
  -1   4  16        8.43        8.34     15.78 o 
   0   4  16      157.19      174.26     26.59 o 
   1   4  16      160.00      172.78     26.85 o 
   2   4  16        3.07       35.65     24.94 o 
   3   4  16       59.70       55.49     26.24 o 
   4   4  16       42.14       50.41     42.18 o 
   5   4  16        6.03       13.91     25.16 o 
 -10   5  16        7.96       -1.60     30.49 o 
  -9   5  16       24.58       21.95     27.75 o 
  -8   5  16       21.18       13.34     26.33 o 
  -7   5  16       62.44       74.48     23.17 o 
  -6   5  16      352.83      383.44     34.17 o 
  -5   5  16      352.17      391.01     25.95 o 
  -4   5  16        1.86       -2.61     13.95 o 
  -3   5  16        0.02       11.87     16.54 o 
  -2   5  16      326.63      311.55     31.30 o 
  -1   5  16      160.70      140.98     27.54 o 
   0   5  16        8.94       -7.41     20.88 o 
   1   5  16        0.21       -2.01     22.30 o 
   2   5  16        3.44       16.70     23.93 o 
   3   5  16       83.91       87.63     25.92 o 
   4   5  16        2.40       21.43     25.87 o 
   5   5  16       14.42        7.28     23.31 o 
 -10   6  16        0.23       20.34     29.63 o 
  -9   6  16        1.66       -2.97     26.88 o 
  -8   6  16       75.10       59.28     27.54 o 
  -7   6  16      170.71      179.43     30.20 o 
  -6   6  16      443.05      428.26     35.18 o 
  -5   6  16      926.80      893.28     35.10 o 
  -4   6  16      942.21      891.60     40.83 o 
  -3   6  16       70.81       51.16     21.72 o 
  -2   6  16       35.69       48.80     30.49 o 
  -1   6  16       37.35       20.98     22.11 o 
   0   6  16      125.58      115.05     25.00 o 
   1   6  16      379.29      338.87     34.57 o 
   2   6  16      444.20      401.49     35.64 o 
   3   6  16       10.42       -4.57     22.82 o 
   4   6  16       15.65       10.72     25.92 o 
   5   6  16        1.35      -14.94     25.89 o 
  -9   7  16        6.61       -1.67     28.17 o 
  -8   7  16        0.55        3.06     26.94 o 
  -7   7  16        1.62        4.03     25.35 o 
  -6   7  16        9.42       41.15     24.50 o 
  -5   7  16      281.29      327.59     26.04 o 
  -4   7  16      815.43      913.36     62.05 o 
  -3   7  16     1424.12     1481.52     69.98 o 
  -2   7  16     1386.19     1361.26     67.02 o 
  -1   7  16     1112.32     1057.36     48.43 o 
   0   7  16      698.42      692.95     43.38 o 
   1   7  16      356.36      321.65     34.19 o 
   2   7  16      139.60      149.28     29.72 o 
   3   7  16        0.83        3.81     23.74 o 
   4   7  16        0.59        2.98     26.06 o 
  -9   8  16       35.13       45.66     29.82 o 
  -8   8  16        2.68       10.91     26.31 o 
  -7   8  16        1.17       -7.03     25.00 o 
  -6   8  16       68.93       98.59     40.30 o 
  -5   8  16        1.89       22.43     23.55 o 
  -4   8  16        1.25       -2.15     31.16 o 
  -3   8  16        6.14       10.38     22.52 o 
  -2   8  16        7.03        7.99     22.45 o 
  -1   8  16        0.57       -9.50     21.76 o 
   0   8  16        0.32        1.65     22.26 o 
   1   8  16        8.32       -1.12     20.95 o 
   2   8  16       19.51       28.12     23.22 o 
   3   8  16        7.31       18.60     24.94 o 
   4   8  16        7.10        9.02     26.44 o 
  -8   9  16       73.92       37.34     40.30 o 
  -7   9  16        7.79       14.51     38.41 o 
  -6   9  16       38.91       27.40     36.27 o 
  -5   9  16       12.39        5.77     22.68 o 
  -4   9  16       58.12       52.38     35.46 o 
  -3   9  16      108.85      105.67     25.08 o 
  -2   9  16      362.10      322.80     32.85 o 
  -1   9  16      205.06      210.12     42.18 o 
   0   9  16       72.61       77.76     24.98 o 
   1   9  16       10.15       -8.95     22.22 o 
   2   9  16        2.62       22.78     24.60 o 
   3   9  16        0.11        2.43     23.98 o 
  -7  10  16      141.67      175.42     46.47 o 
  -6  10  16      299.88      336.06     52.12 o 
  -5  10  16      235.93      255.09     33.22 o 
  -4  10  16      155.45      191.00     42.71 o 
  -3  10  16       74.79       54.06     23.87 o 
  -2  10  16       39.16       28.03     24.02 o 
  -1  10  16        0.59       20.38     23.93 o 
   0  10  16       24.41       19.71     22.89 o 
   1  10  16       67.04       71.98     26.75 o 
   2  10  16       33.91       13.22     26.68 o 
  -6  11  16       27.50       51.85     39.49 o 
  -5  11  16      104.47      107.45     40.03 o 
  -4  11  16      142.12      181.33     44.59 o 
  -3  11  16      118.11      128.87     28.20 o 
  -2  11  16      212.09      232.87     32.29 o 
  -1  11  16      149.22      150.69     30.20 o 
   0  11  16      139.06      116.10     28.96 o 
   1  11  16       45.15       40.05     26.66 o 
  -4  12  16       30.15       24.18     38.41 o 
  -3  12  16       33.11       61.79     38.95 o 
  -2  12  16        5.52      -11.96     22.70 o 
  -1  12  16       99.40       81.53     27.73 o 
 -10   1  17        7.87        4.24     28.67 o 
  -9   1  17       81.38       80.09     29.95 o 
  -8   1  17       64.27       51.17     28.30 o 
  -7   1  17      293.09      286.94     33.43 o 
  -6   1  17      326.81      308.05     31.43 o 
  -5   1  17      198.81      190.99     26.84 o 
  -4   1  17       61.49       73.51     21.49 o 
  -3   1  17       37.85       38.03     15.29 o 
  -2   1  17      221.08      205.65     21.97 o 
  -1   1  17      535.57      585.19     35.23 o 
   0   1  17      343.73      378.13     35.33 o 
   1   1  17      108.89      135.63     28.21 o 
   2   1  17      116.38      159.45     28.07 o 
   3   1  17       11.99        6.61     24.83 o 
   4   1  17       18.04       17.33     24.47 o 
   5   1  17        2.24        6.97     25.26 o 
 -10   2  17        5.91        9.95     29.24 o 
  -9   2  17       18.95       12.45     26.30 o 
  -8   2  17       14.44        8.70     25.47 o 
  -7   2  17       61.91      104.84     27.73 o 
  -6   2  17      926.42      971.03     71.86 o 
  -5   2  17     1418.23     1352.51     51.38 o 
  -4   2  17     1454.87     1544.13     36.47 o 
  -3   2  17     1283.60     1345.12     34.84 o 
  -2   2  17     1689.44     1703.31    100.87 o 
  -1   2  17     1324.12     1430.87     88.52 o 
   0   2  17      535.00      576.75     38.95 o 
   1   2  17       17.55       42.47     25.10 o 
   2   2  17       43.23       69.60     26.56 o 
   3   2  17       54.96       67.21     27.30 o 
   4   2  17        2.00        3.00     24.50 o 
   5   2  17        2.52       20.07     25.73 o 
 -10   3  17        5.96       20.47     28.62 o 
  -9   3  17       24.61       47.67     27.89 o 
  -8   3  17        6.69       31.43     26.21 o 
  -7   3  17       27.07       80.16     26.85 o 
  -6   3  17       74.13      119.66     26.87 o 
  -5   3  17        0.07       10.39     18.60 o 
  -4   3  17      110.59      116.24     18.07 o 
  -3   3  17        9.13        5.96     17.73 o 
  -2   3  17      168.95      166.58     21.74 o 
  -1   3  17       24.43       25.20     16.99 o 
   0   3  17       19.74       33.37     20.76 o 
   1   3  17       47.06       38.78     22.07 o 
   2   3  17       36.61       24.83     24.76 o 
   3   3  17       14.49       27.14     25.70 o 
   4   3  17        3.83       13.75     25.20 o 
   5   3  17        1.14       -8.86     24.60 o 
 -10   4  17        3.05       -6.92     25.77 o 
  -9   4  17        4.13        6.30     40.56 o 
  -8   4  17       48.88       64.30     27.96 o 
  -7   4  17        9.36        2.25     23.81 o 
  -6   4  17       14.55       40.71     23.84 o 
  -5   4  17       96.50      106.40     25.08 o 
  -4   4  17      774.44      708.24     31.92 o 
  -3   4  17      681.79      696.09     42.71 o 
  -2   4  17      413.90      370.97     25.05 o 
  -1   4  17      222.97      215.12     21.59 o 
   0   4  17       45.38       37.88     23.36 o 
   1   4  17       43.43       43.77     22.75 o 
   2   4  17       81.79       59.89     23.52 o 
   3   4  17       95.68       91.99     27.87 o 
   4   4  17       10.26       10.05     25.62 o 
   5   4  17       17.99       17.99     26.88 o 
  -9   5  17       65.14       58.91     29.14 o 
  -8   5  17       67.60       80.66     29.08 o 
  -7   5  17      161.80      170.13     30.17 o 
  -6   5  17      222.67      212.53     30.66 o 
  -5   5  17      253.83      212.60     23.31 o 
  -4   5  17      270.46      266.50     24.27 o 
  -3   5  17      108.88       96.17     18.95 o 
  -2   5  17      367.35      334.49     31.59 o 
  -1   5  17      447.57      446.52     35.23 o 
   0   5  17      482.19      473.98     36.08 o 
   1   5  17      401.34      408.99     36.88 o 
   2   5  17      442.88      444.71     38.25 o 
   3   5  17       77.64       77.38     27.41 o 
   4   5  17       50.00       50.65     27.50 o 
  -9   6  17       41.65       55.44     30.83 o 
  -8   6  17      171.76      176.12     33.72 o 
  -7   6  17      142.49      170.85     30.58 o 
  -6   6  17      354.52      415.70     36.21 o 
  -5   6  17      633.40      745.89     39.22 o 
  -4   6  17      422.60      478.98     34.12 o 
  -3   6  17      707.74      768.48     41.22 o 
  -2   6  17      562.32      542.16     37.24 o 
  -1   6  17      287.20      256.12     31.72 o 
   0   6  17      103.55       96.75     27.25 o 
   1   6  17      188.55      180.76     32.91 o 
   2   6  17       39.36       27.85     24.59 o 
   3   6  17       21.89       15.96     24.98 o 
   4   6  17        0.01       12.36     26.79 o 
  -9   7  17        0.25        1.85     28.34 o 
  -8   7  17       14.08        3.68     27.54 o 
  -7   7  17       99.88       81.00     28.87 o 
  -6   7  17       76.13       46.55     26.71 o 
  -5   7  17       49.06       46.02     24.45 o 
  -4   7  17       44.48       46.21     37.34 o 
  -3   7  17       64.44       85.13     25.83 o 
  -2   7  17       13.77       13.86     23.10 o 
  -1   7  17       33.71       42.35     24.48 o 
   0   7  17       20.76       17.65     23.79 o 
   1   7  17       18.03       20.09     22.77 o 
   2   7  17        7.98       -2.24     23.74 o 
   3   7  17        0.31        5.20     25.65 o 
   4   7  17        2.31       17.28     24.76 o 
  -8   8  17        4.71        8.52     27.42 o 
  -7   8  17       63.48      129.75     44.59 o 
  -6   8  17       13.53       42.18     36.00 o 
  -5   8  17      185.24      210.47     31.09 o 
  -4   8  17      417.70      416.38     51.04 o 
  -3   8  17      510.10      499.36     37.06 o 
  -2   8  17      443.70      448.85     36.67 o 
  -1   8  17      220.70      181.98     28.95 o 
   0   8  17      151.73      127.78     27.92 o 
   1   8  17       13.87       -4.35     22.71 o 
   2   8  17       11.37       15.36     24.83 o 
   3   8  17       47.62       55.60     27.53 o 
  -7   9  17       16.05       46.47     40.03 o 
  -6   9  17       77.19       52.38     39.76 o 
  -5   9  17        4.43       -0.95     23.05 o 
  -4   9  17        0.83      -28.21     35.46 o 
  -3   9  17        0.83      -20.84     21.26 o 
  -2   9  17       12.87        4.75     23.17 o 
  -1   9  17       42.59       45.74     25.29 o 
   0   9  17       29.39        5.41     22.41 o 
   1   9  17       43.92       30.05     23.09 o 
   2   9  17       35.78       48.28     27.32 o 
  -6  10  17       20.45       24.45     37.34 o 
  -5  10  17        0.62        1.07     25.64 o 
  -4  10  17        0.17       -9.40     34.12 o 
  -3  10  17        1.24       12.53     23.46 o 
  -2  10  17        8.39        5.54     23.09 o 
  -1  10  17        0.99       -4.84     24.23 o 
   0  10  17       30.24       35.47     25.54 o 
   1  10  17       18.16        8.43     25.16 o 
  -5  11  17      106.94       74.39     40.43 o 
  -4  11  17       22.88       14.51     34.65 o 
  -3  11  17        0.40       -8.60     35.19 o 
  -2  11  17        6.39       15.84     24.41 o 
  -1  11  17      142.63      123.47     29.72 o 
   0  11  17      132.41      135.26     30.19 o 
 -10   0  18        5.27       -2.95     40.83 o 
  -9   0  18       58.54       21.22     41.91 o 
  -8   0  18        0.96       18.27     38.15 o 
  -7   0  18       15.00       -1.34     31.97 o 
  -6   0  18       93.60       62.05     35.19 o 
  -5   0  18       25.23        7.52     28.48 o 
  -4   0  18      683.63      632.10     36.00 o 
  -3   0  18      750.99      703.56     38.68 o 
  -2   0  18      659.85      728.27     57.22 o 
  -1   0  18      355.65      417.46     49.43 o 
   0   0  18      722.50      824.17     64.47 o 
   1   0  18      795.61      912.55     68.77 o 
   2   0  18      169.36      137.81     40.56 o 
   3   0  18        0.23       36.27     36.80 o 
   4   0  18       19.90       40.83     38.15 o 
 -10   1  18       22.80        2.70     23.91 o 
  -9   1  18        1.87       -1.21     28.15 o 
  -8   1  18       33.86       12.06     23.63 o 
  -7   1  18       27.05       33.25     24.88 o 
  -6   1  18      263.01      304.42     32.01 o 
  -5   1  18      668.65      659.72     39.98 o 
  -4   1  18      637.09      651.09     26.87 o 
  -3   1  18      206.80      204.43     19.37 o 
  -2   1  18       96.44      112.72     20.65 o 
  -1   1  18        6.93       11.15     23.63 o 
   0   1  18       52.72       30.89     24.98 o 
   1   1  18       55.36       53.09     25.97 o 
   2   1  18       97.29       94.18     26.88 o 
   3   1  18        0.80       -8.57     24.02 o 
   4   1  18        1.29       10.92     25.83 o 
 -10   2  18        0.12        8.17     30.30 o 
  -9   2  18        2.48       -3.89     27.44 o 
  -8   2  18       58.67       54.26     24.33 o 
  -7   2  18       90.13       84.77     27.51 o 
  -6   2  18       53.82       55.03     24.59 o 
  -5   2  18       13.65       30.37     27.54 o 
  -4   2  18      126.03      115.95     17.72 o 
  -3   2  18       85.15       76.35     16.69 o 
  -2   2  18      190.62      198.51     22.37 o 
  -1   2  18      193.66      203.28     30.28 o 
   0   2  18       65.66       59.44     26.11 o 
   1   2  18        9.76       -9.76     21.84 o 
   2   2  18        3.91       10.44     23.25 o 
   3   2  18       18.85       17.46     24.88 o 
   4   2  18       19.62       30.90     26.56 o 
  -9   3  18        0.37      -10.98     26.73 o 
  -8   3  18      334.86      386.67     46.21 o 
  -7   3  18      362.98      374.54     36.37 o 
  -6   3  18      558.04      589.12     40.12 o 
  -5   3  18      678.02      696.25     41.03 o 
  -4   3  18      987.70      943.92     36.95 o 
  -3   3  18     1549.94     1664.67    112.02 o 
  -2   3  18      877.66      846.75     88.38 o 
  -1   3  18      292.84      294.17     25.32 o 
   0   3  18       87.49       89.43     27.84 o 
   1   3  18        6.65       14.42     23.93 o 
   2   3  18        6.70        4.89     23.06 o 
   3   3  18       11.41       -4.16     23.74 o 
   4   3  18        2.96       -2.09     24.55 o 
  -9   4  18       15.47       31.32     29.48 o 
  -8   4  18        4.54       15.26     23.29 o 
  -7   4  18      115.89      121.48     28.91 o 
  -6   4  18      142.96      132.44     27.92 o 
  -5   4  18        5.69       -1.57     21.44 o 
  -4   4  18      199.56      197.80     23.18 o 
  -3   4  18      225.65      230.55     22.41 o 
  -2   4  18      677.28      677.80     31.80 o 
  -1   4  18      782.55      788.92     43.78 o 
   0   4  18      332.96      394.11     35.33 o 
   1   4  18      196.77      214.06     31.04 o 
   2   4  18      143.26      162.15     29.08 o 
   3   4  18        4.58       22.87     26.00 o 
   4   4  18       15.65       26.95     27.04 o 
  -9   5  18        0.77        9.62     28.21 o 
  -8   5  18       28.47       47.35     25.67 o 
  -7   5  18       13.61       17.23     24.81 o 
  -6   5  18        1.56        0.55     22.98 o 
  -5   5  18       11.68       14.18     22.31 o 
  -4   5  18        0.67       18.73     18.34 o 
  -3   5  18       28.64       14.08     18.72 o 
  -2   5  18       96.52       83.17     27.11 o 
  -1   5  18       31.08       25.00     23.82 o 
   0   5  18       15.87       24.64     24.50 o 
   1   5  18       30.99       51.45     25.26 o 
   2   5  18        9.74       10.49     23.47 o 
   3   5  18       25.71       44.58     26.54 o 
   4   5  18        0.29       18.81     26.61 o 
  -8   6  18       59.28       56.09     30.01 o 
  -7   6  18       41.05       40.24     28.01 o 
  -6   6  18        2.50      -10.39     23.98 o 
  -5   6  18       34.89       64.12     21.07 o 
  -4   6  18       20.98       38.74     25.24 o 
  -3   6  18      155.43      147.73     28.21 o 
  -2   6  18      107.45       92.25     27.11 o 
  -1   6  18      304.18      312.99     34.20 o 
   0   6  18      160.25      142.98     29.35 o 
   1   6  18        6.07       12.03     23.81 o 
   2   6  18       68.86       73.39     27.44 o 
   3   6  18       17.16        0.02     26.41 o 
  -8   7  18      108.88      205.13     35.45 o 
  -7   7  18      302.20      362.26     37.71 o 
  -6   7  18      304.45      364.54     52.65 o 
  -5   7  18      516.61      638.20     41.98 o 
  -4   7  18      527.73      653.05     60.44 o 
  -3   7  18      482.38      504.75     38.49 o 
  -2   7  18      264.20      293.36     33.11 o 
  -1   7  18       79.12       55.62     24.40 o 
   0   7  18       16.40        8.11     24.85 o 
   1   7  18       10.45       -3.92     23.55 o 
   2   7  18        1.50        7.57     25.45 o 
   3   7  18        4.04       -8.12     24.96 o 
  -7   8  18       31.45       22.30     38.41 o 
  -6   8  18       36.38       37.88     38.15 o 
  -5   8  18       91.14       66.02     30.76 o 
  -4   8  18       83.28      116.05     41.10 o 
  -3   8  18       14.49       33.37     24.31 o 
  -2   8  18       33.41       29.04     24.36 o 
  -1   8  18       14.27        4.19     24.42 o 
   0   8  18       14.09       47.37     25.02 o 
   1   8  18       10.28        7.79     22.76 o 
   2   8  18       11.89       38.30     28.04 o 
  -6   9  18       32.93       -2.42     35.46 o 
  -5   9  18       51.26       25.53     25.45 o 
  -4   9  18      100.64       80.86     40.56 o 
  -3   9  18       55.45       50.87     25.97 o 
  -2   9  18        9.92      -17.25     23.09 o 
  -1   9  18        8.03       18.59     24.94 o 
   0   9  18        7.35       19.24     24.75 o 
   1   9  18       46.87       49.18     26.75 o 
  -5  10  18        2.68       10.77     26.87 o 
  -4  10  18        7.06       13.16     34.92 o 
  -3  10  18      105.21      130.83     43.79 o 
  -2  10  18       92.55      107.08     28.30 o 
  -1  10  18      141.32      119.70     32.77 o 
   0  10  18      129.60      135.68     35.19 o 
  -9   1  19        0.06      -19.93     27.53 o 
  -8   1  19        0.15       -7.54     27.25 o 
  -7   1  19        6.60        7.84     24.50 o 
  -6   1  19       24.91       44.90     24.60 o 
  -5   1  19      213.63      179.89     28.48 o 
  -4   1  19      531.19      545.44     35.86 o 
  -3   1  19      816.09      811.53     29.82 o 
  -2   1  19      798.21      799.98     87.58 o 
  -1   1  19      586.31      676.25     42.57 o 
   0   1  19      288.57      285.59     31.98 o 
   1   1  19      191.92      214.68     31.82 o 
   2   1  19       30.34       23.37     24.38 o 
   3   1  19        1.54        8.71     25.45 o 
  -9   2  19       46.97       53.88     28.29 o 
  -8   2  19      275.30      363.79     38.91 o 
  -7   2  19      191.35      231.41     33.33 o 
  -6   2  19      248.30      277.93     32.58 o 
  -5   2  19      726.14      688.07     42.38 o 
  -4   2  19      705.60      690.24     33.39 o 
  -3   2  19      249.90      268.16     21.83 o 
  -2   2  19       48.35       68.91     20.21 o 
  -1   2  19       23.05       13.35     19.20 o 
   0   2  19       52.78       63.83     26.49 o 
   1   2  19       10.88       -3.05     24.04 o 
   2   2  19      119.29      114.02     27.35 o 
   3   2  19       49.06       32.96     26.18 o 
  -9   3  19       24.80       36.27     30.93 o 
  -8   3  19       75.43       61.22     29.48 o 
  -7   3  19       14.34       13.78     24.33 o 
  -6   3  19       23.86       27.64     25.19 o 
  -5   3  19        2.52        7.97     22.02 o 
  -4   3  19      138.73      125.29     21.44 o 
  -3   3  19      127.27      150.77     22.65 o 
  -2   3  19      186.36      196.70     24.02 o 
  -1   3  19      195.08      212.91     24.80 o 
   0   3  19       89.00      131.72     29.98 o 
   1   3  19      109.98      144.00     28.26 o 
   2   3  19       91.83       85.92     27.54 o 
   3   3  19        0.41        3.15     25.07 o 
  -9   4  19        0.87      -12.61     27.22 o 
  -8   4  19        4.97       19.53     24.33 o 
  -7   4  19       86.05       78.08     27.94 o 
  -6   4  19      311.93      262.39     30.95 o 
  -5   4  19      114.17      101.52     26.90 o 
  -4   4  19       22.82       10.97     17.99 o 
  -3   4  19      111.75       80.23     22.42 o 
  -2   4  19        1.42        2.36     28.45 o 
  -1   4  19       16.88       32.60     24.66 o 
   0   4  19       23.50       47.86     26.40 o 
   1   4  19      139.92      174.57     29.03 o 
   2   4  19        4.37       22.23     24.42 o 
   3   4  19        5.86       -4.59     24.67 o 
  -8   5  19       84.69       82.28     29.43 o 
  -7   5  19        0.44       -3.43     25.27 o 
  -6   5  19       40.37       35.80     25.05 o 
  -5   5  19      345.54      381.17     35.59 o 
  -4   5  19      478.04      529.41     36.27 o 
  -3   5  19      521.82      549.37     38.96 o 
  -2   5  19      400.45      430.32     37.38 o 
  -1   5  19      526.78      548.57     41.02 o 
   0   5  19      344.70      353.69     36.47 o 
   1   5  19        2.73       25.29     25.32 o 
   2   5  19        8.70       19.74     25.24 o 
   3   5  19        0.29       12.70     26.16 o 
  -8   6  19       15.47       56.11     30.14 o 
  -7   6  19       40.42       60.84     28.56 o 
  -6   6  19       91.47      133.55     29.31 o 
  -5   6  19       79.77      109.07     39.49 o 
  -4   6  19       62.40       70.27     27.26 o 
  -3   6  19       54.18       73.31     28.01 o 
  -2   6  19       28.71       18.76     24.86 o 
  -1   6  19       25.17       -4.83     25.32 o 
   0   6  19        1.09      -19.38     23.72 o 
   1   6  19        0.06       -9.89     21.42 o 
   2   6  19        5.98       -6.09     25.13 o 
  -7   7  19       14.73       21.88     28.39 o 
  -6   7  19        0.14        7.79     34.92 o 
  -5   7  19       11.84       18.54     35.46 o 
  -4   7  19       12.78       12.63     38.15 o 
  -3   7  19      108.13      103.96     28.61 o 
  -2   7  19       61.06       55.76     26.85 o 
  -1   7  19       17.94       21.29     25.13 o 
   0   7  19        5.41       -9.38     23.62 o 
   1   7  19        0.76      -12.44     24.09 o 
  -6   8  19      203.76      261.92     51.31 o 
  -5   8  19      223.68      226.63     33.71 o 
  -4   8  19      149.01      144.26     44.06 o 
  -3   8  19       46.00        2.53     30.49 o 
  -2   8  19        0.07       -9.70     24.01 o 
  -1   8  19       24.58       15.64     25.54 o 
   0   8  19       36.27       31.23     29.42 o 
   1   8  19       68.79       81.40     28.49 o 
  -5   9  19      133.99      190.34     34.39 o 
  -4   9  19      133.96      170.05     44.32 o 
  -3   9  19      201.90      191.00     47.01 o 
  -2   9  19      225.44      228.99     37.07 o 
  -1   9  19      217.91      210.91     33.70 o 
  -8   0  20       82.72      124.38     40.30 o 
  -7   0  20      253.35      283.41     49.97 o 
  -6   0  20      387.23      365.34     51.85 o 
  -5   0  20      233.81      224.85     44.59 o 
  -4   0  20      665.00      538.34     55.88 o 
  -3   0  20      912.34      876.82     46.21 o 
  -2   0  20     1005.92     1020.54     49.70 o 
  -1   0  20      968.41     1017.59     72.80 o 
   0   0  20      287.40      290.93     51.04 o 
   1   0  20       59.06       48.62     37.07 o 
   2   0  20       21.13      -13.43     33.85 o 
   3   0  20        6.07       26.06     36.00 o 
  -8   1  20      136.76      138.43     32.81 o 
  -7   1  20      144.32      153.16     29.24 o 
  -6   1  20       41.51       54.04     23.93 o 
  -5   1  20       50.44       45.47     24.10 o 
  -4   1  20       51.80       36.78     20.24 o 
  -3   1  20        6.55        4.06     16.61 o 
  -2   1  20        4.98       25.38     19.69 o 
  -1   1  20       77.85       84.65     28.39 o 
   0   1  20       12.74       15.47     26.78 o 
   1   1  20        8.92       21.12     23.66 o 
   2   1  20        9.26        6.41     23.68 o 
  -8   2  20       17.41       29.37     26.07 o 
  -7   2  20        0.18      -14.18     22.37 o 
  -6   2  20       19.56       -2.07     22.03 o 
  -5   2  20      277.04      257.44     32.00 o 
  -4   2  20      187.69      150.66     23.05 o 
  -3   2  20       76.11       69.42     17.83 o 
  -2   2  20        6.00       10.32     19.11 o 
  -1   2  20        6.74       17.97     18.69 o 
   0   2  20       18.20       16.86     24.50 o 
   1   2  20        2.04       23.66     25.41 o 
   2   2  20       18.23       11.23     25.35 o 
  -8   3  20       47.22       39.55     29.72 o 
  -7   3  20       72.87       60.08     29.08 o 
  -6   3  20      123.71      115.27     29.14 o 
  -5   3  20      139.31      115.21     27.54 o 
  -4   3  20        0.19       -5.40     16.91 o 
  -3   3  20       47.62       35.05     16.71 o 
  -2   3  20      122.89      122.54     40.43 o 
  -1   3  20      208.53      234.72     33.37 o 
   0   3  20      254.10      282.90     35.26 o 
   1   3  20      225.38      230.80     32.16 o 
   2   3  20       68.02       75.76     28.02 o 
  -8   4  20        3.50       10.60     28.74 o 
  -7   4  20      144.62      207.26     33.58 o 
  -6   4  20      356.04      445.64     39.03 o 
  -5   4  20      356.57      388.72     37.18 o 
  -4   4  20      667.33      680.45     35.25 o 
  -3   4  20      462.80      504.65     32.82 o 
  -2   4  20      228.63      313.38     36.83 o 
  -1   4  20       78.24       93.24     30.85 o 
   0   4  20       58.84       87.68     38.15 o 
   1   4  20       12.73       32.02     25.54 o 
   2   4  20       12.83       20.75     25.49 o 
  -7   5  20       28.37       20.27     26.84 o 
  -6   5  20       59.77       27.78     26.06 o 
  -5   5  20       42.22       19.30     25.83 o 
  -4   5  20        2.20       -3.20     26.98 o 
  -3   5  20        1.74       29.18     25.93 o 
  -2   5  20       25.59        7.58     25.24 o 
  -1   5  20       21.01        0.21     24.22 o 
   0   5  20        0.02      -22.19     24.17 o 
   1   5  20       20.25       21.12     23.93 o 
  -7   6  20       17.78       46.10     28.89 o 
  -6   6  20       36.75       47.28     39.49 o 
  -5   6  20      183.90      167.90     42.98 o 
  -4   6  20      181.90      141.96     28.91 o 
  -3   6  20      374.58      375.37     36.76 o 
  -2   6  20      286.75      328.27     35.80 o 
  -1   6  20      112.36      143.27     30.47 o 
   0   6  20       62.31       78.09     27.54 o 
   1   6  20        0.01        1.45     24.17 o 
  -6   7  20      153.56      157.96     42.71 o 
  -5   7  20       89.88      105.57     43.52 o 
  -4   7  20        2.83       -3.48     25.40 o 
  -3   7  20        7.61      -10.40     25.33 o 
  -2   7  20       28.79       39.91     26.58 o 
  -1   7  20       54.69       49.92     27.91 o 
   0   7  20       83.80       88.11     28.83 o 
  -4   8  20       13.51       20.42     38.68 o 
  -3   8  20       16.59       12.36     38.68 o 
  -2   8  20       22.24        6.80     27.04 o 
  -7   1  21      165.60      208.75     34.47 o 
  -6   1  21      379.96      366.98     37.03 o 
  -5   1  21      380.96      421.56     38.08 o 
  -4   1  21      412.73      389.62     36.88 o 
  -3   1  21      295.34      293.73     23.83 o 
  -2   1  21      137.61      155.78     25.14 o 
  -1   1  21       66.01       57.40     27.70 o 
   0   1  21        0.37       -4.91     25.29 o 
   1   1  21       12.48       37.25     27.16 o 
  -7   2  21       69.20       55.58     29.25 o 
  -6   2  21        1.53       -5.84     23.84 o 
  -5   2  21       36.07       45.64     25.64 o 
  -4   2  21      106.63      111.21     22.86 o 
  -3   2  21      245.55      245.08     22.97 o 
  -2   2  21      222.03      265.91     27.47 o 
  -1   2  21      172.54      202.79     35.33 o 
   0   2  21      173.13      214.76     33.86 o 
   1   2  21       28.23       36.03     25.36 o 
  -7   3  21       20.34       26.71     28.42 o 
  -6   3  21      145.83      181.17     33.05 o 
  -5   3  21        8.61       49.59     26.85 o 
  -4   3  21       17.47       34.03     21.75 o 
  -3   3  21       20.08       28.19     18.70 o 
  -2   3  21        7.65       12.81     27.15 o 
  -1   3  21       24.89       46.47     28.58 o 
   0   3  21        2.91       25.96     26.56 o 
   1   3  21        5.22       34.92     26.21 o 
  -7   4  21       34.81       51.29     28.18 o 
  -6   4  21       18.15       -7.22     23.29 o 
  -5   4  21       45.77       28.34     26.19 o 
  -4   4  21       36.94       49.14     22.44 o 
  -3   4  21       80.21       83.50     31.24 o 
  -2   4  21      194.14      208.09     34.91 o 
  -1   4  21      188.08      216.77     35.49 o 
   0   4  21       58.28       65.17     28.69 o 
  -6   5  21      234.21      262.37     36.36 o 
  -5   5  21      487.71      483.01     60.71 o 
  -4   5  21      527.21      591.46     49.56 o 
  -3   5  21      442.55      569.24     67.96 o 
  -2   5  21      218.62      251.54     38.83 o 
  -1   5  21       26.98       27.45     31.04 o 
   0   5  21       23.29        1.74     25.14 o 
  -5   6  21       29.19       -6.98     36.80 o 
  -4   6  21       21.72       17.25     24.52 o 
  -3   6  21       73.54       73.61     41.10 o 
  -2   6  21      126.21      126.99     30.96 o 
  -1   6  21       52.74       49.14     28.18 o 
  -6   0  22      533.08      555.00     62.32 o 
  -5   0  22      476.67      464.20     57.76 o 
  -4   0  22      339.89      301.14     51.31 o 
  -3   0  22       74.31       89.99     29.01 o 
  -2   0  22        0.16       11.01     25.79 o 
  -1   0  22       37.99       14.24     38.41 o 
   0   0  22      133.19      162.79     47.01 o 
  -6   1  22       12.45       34.70     27.06 o 
  -5   1  22      209.51      192.15     33.23 o 
  -4   1  22      258.19      233.09     33.49 o 
  -3   1  22      298.28      334.61     25.92 o 
  -2   1  22      119.01      126.22     24.44 o 
  -1   1  22       12.74       30.24     22.04 o 
   0   1  22       51.94       85.56     30.07 o 
  -6   2  22       31.33       32.62     26.65 o 
  -5   2  22        7.58        7.75     25.93 o 
  -4   2  22       33.84       11.17     25.71 o 
  -3   2  22       23.24       27.08     18.80 o 
  -2   2  22        8.25       -4.30     25.25 o 
  -1   2  22        5.96       23.24     28.77 o 
  -6   3  22       25.38       39.62     28.75 o 
  -5   3  22       41.29       50.77     26.59 o 
  -4   3  22      145.11      125.53     29.50 o 
  -3   3  22      303.25      322.91     26.40 o 
  -2   3  22      332.12      400.33     40.88 o 
  -1   3  22      312.32      390.39     41.19 o 
  -5   4  22      132.19      148.12     32.19 o 
  -4   4  22       66.27       57.61     29.72 o 
  -3   4  22       52.55       69.45     30.24 o 
  -2   4  22       14.64       -1.39     30.40 o 
                                                 
